# Supplementary material for: Determinism and Contingency Shape Metabolic Complementation in an Endosymbiotic Consortium
Source: Front Microbiol. 2017 Nov 22;8:2290. doi: 10.3389/fmicb.2017.02290 (PMC5702781; doi:10.3389/fmicb.2017.02290)
Supplement: Supplementary File S1 — SBML models: iBCc98, iSCc236, and iBSCc. [file FileS1.zip]

Archive with 4 entries (3 files):
- Supplementary_File_S1/
- Supplementary_File_S1/iBCc98.sbml
- Supplementary_File_S1/iBSCc.sbml
- Supplementary_File_S1/iSCc236.sbml
