# Supplementary material for: Determinism and Contingency Shape Metabolic Complementation in an Endosymbiotic Consortium
Source: Front Microbiol. 2017 Nov 22;8:2290. doi: 10.3389/fmicb.2017.02290 (PMC5702781; doi:10.3389/fmicb.2017.02290)
Supplement: Supplementary File S1 — SBML models: iBCc98, iSCc236, and iBSCc. [file FileS1.zip › Supplementary_File_S1/iBSCc.sbml]

<?xml version="1.0" encoding="UTF-8"?>
<sbml xmlns="http://www.sbml.org/sbml/level2" level="2" version="1">
  <model id="iBSCc">
    <listOfUnitDefinitions>
      <unitDefinition id="mmol_per_gDW_per_hr">
        <listOfUnits>
          <unit kind="mole" scale="-3"/>
          <unit kind="gram" exponent="-1"/>
          <unit kind="second" exponent="-1" multiplier="0.000277777777777778"/>
        </listOfUnits>
      </unitDefinition>
    </listOfUnitDefinitions>
    <listOfCompartments>
      <compartment id="bcc" name="bcc" size="1"/>
      <compartment id="scc" name="scc" size="1"/>
      <compartment id="e" name="extracellular" size="1"/>
    </listOfCompartments>
    <listOfSpecies>
      <species id="M_Aphid_Cc_Biomass_e" name="Aphid_Cc_Biomass_e" compartment="e" charge="0">
      <notes>
          <html xmlns="http://www.w3.org/1999/xhtml">
            <p>FORMULA: C20H21N7O7</p>
          </html>
        </notes>
      </species>
      <species id="M_SCc_10fthf_scc" name="SCc_10fthf_scc" compartment="scc" charge="-2">
        <notes>
          <html xmlns="http://www.w3.org/1999/xhtml">
            <p>FORMULA: C20H21N7O7</p>
          </html>
        </notes>
      </species>
      <species id="M_SCc_12dgr_scc" name="SCc_12dgr_scc" compartment="scc" charge="0">
        <notes>
          <html xmlns="http://www.w3.org/1999/xhtml">
            <p>FORMULA: C1836H3448O250</p>
          </html>
        </notes>
      </species>
      <species id="M_SCc_13dpg_scc" name="SCc_13dpg_scc" compartment="scc" charge="-4">
        <notes>
          <html xmlns="http://www.w3.org/1999/xhtml">
            <p>FORMULA: C3H4O10P2</p>
          </html>
        </notes>
      </species>
      <species id="M_SCc_23dhdp_scc" name="SCc_23dhdp_scc" compartment="scc" charge="-2">
        <notes>
          <html xmlns="http://www.w3.org/1999/xhtml">
            <p>FORMULA: C7H5NO4</p>
          </html>
        </notes>
      </species>
      <species id="M_SCc_25drapp_scc" name="SCc_25drapp_scc" compartment="scc" charge="-2">
        <notes>
          <html xmlns="http://www.w3.org/1999/xhtml">
            <p>FORMULA: C9H14N5O8P</p>
          </html>
        </notes>
      </species>
      <species id="M_SCc_26dap_LL_scc" name="SCc_26dap_LL_scc" compartment="scc" charge="0">
        <notes>
          <html xmlns="http://www.w3.org/1999/xhtml">
            <p>FORMULA: C7H14N2O4</p>
          </html>
        </notes>
      </species>
      <species id="M_SCc_26dap_M_scc" name="SCc_26dap_M_scc" compartment="scc" charge="0">
        <notes>
          <html xmlns="http://www.w3.org/1999/xhtml">
            <p>FORMULA: C7H14N2O4</p>
          </html>
        </notes>
      </species>
      <species id="M_SCc_2cpr5p_scc" name="SCc_2cpr5p_scc" compartment="scc" charge="-3">
        <notes>
          <html xmlns="http://www.w3.org/1999/xhtml">
            <p>FORMULA: C12H13NO9P</p>
          </html>
        </notes>
      </species>
      <species id="M_SCc_2me4p_scc" name="SCc_2me4p_scc" compartment="scc" charge="-2">
        <notes>
          <html xmlns="http://www.w3.org/1999/xhtml">
            <p>FORMULA: C5H11O7P</p>
          </html>
        </notes>
      </species>
      <species id="M_SCc_2mecdp_scc" name="SCc_2mecdp_scc" compartment="scc" charge="-2">
        <notes>
          <html xmlns="http://www.w3.org/1999/xhtml">
            <p>FORMULA: C5H10O9P2</p>
          </html>
        </notes>
      </species>
      <species id="M_SCc_2p4c2me_scc" name="SCc_2p4c2me_scc" compartment="scc" charge="-4">
        <notes>
          <html xmlns="http://www.w3.org/1999/xhtml">
            <p>FORMULA: C14H22N3O17P3</p>
          </html>
        </notes>
      </species>
      <species id="M_SCc_2pg_scc" name="SCc_2pg_scc" compartment="scc" charge="-3">
        <notes>
          <html xmlns="http://www.w3.org/1999/xhtml">
            <p>FORMULA: C3H4O7P</p>
          </html>
        </notes>
      </species>
      <species id="M_SCc_3hmrsACP_scc" name="SCc_3hmrsACP_scc" compartment="scc" charge="-1">
        <notes>
          <html xmlns="http://www.w3.org/1999/xhtml">
            <p>FORMULA: C25H47N2O9PRS</p>
          </html>
        </notes>
      </species>
      <species id="M_SCc_3ig3p_scc" name="SCc_3ig3p_scc" compartment="scc" charge="-2">
        <notes>
          <html xmlns="http://www.w3.org/1999/xhtml">
            <p>FORMULA: C11H12NO6P</p>
          </html>
        </notes>
      </species>
      <species id="M_SCc_3pg_scc" name="SCc_3pg_scc" compartment="scc" charge="-3">
        <notes>
          <html xmlns="http://www.w3.org/1999/xhtml">
            <p>FORMULA: C3H4O7P</p>
          </html>
        </notes>
      </species>
      <species id="M_SCc_3psme_scc" name="SCc_3psme_scc" compartment="scc" charge="-4">
        <notes>
          <html xmlns="http://www.w3.org/1999/xhtml">
            <p>FORMULA: C10H9O10P</p>
          </html>
        </notes>
      </species>
      <species id="M_SCc_4abz_scc" name="SCc_4abz_scc" compartment="scc" charge="-1">
        <notes>
          <html xmlns="http://www.w3.org/1999/xhtml">
            <p>FORMULA: C7H6NO2</p>
          </html>
        </notes>
      </species>
      <species id="M_SCc_4adcho_scc" name="SCc_4adcho_scc" compartment="scc" charge="-1">
        <notes>
          <html xmlns="http://www.w3.org/1999/xhtml">
            <p>FORMULA: C10H10NO5</p>
          </html>
        </notes>
      </species>
      <species id="M_SCc_4c2me_scc" name="SCc_4c2me_scc" compartment="scc" charge="-2">
        <notes>
          <html xmlns="http://www.w3.org/1999/xhtml">
            <p>FORMULA: C14H23N3O14P2</p>
          </html>
        </notes>
      </species>
      <species id="M_SCc_4pasp_scc" name="SCc_4pasp_scc" compartment="scc" charge="-2">
        <notes>
          <html xmlns="http://www.w3.org/1999/xhtml">
            <p>FORMULA: C4H6NO7P</p>
          </html>
        </notes>
      </species>
      <species id="M_SCc_4per_scc" name="SCc_4per_scc" compartment="scc" charge="-3">
        <notes>
          <html xmlns="http://www.w3.org/1999/xhtml">
            <p>FORMULA: C4H6O8P</p>
          </html>
        </notes>
      </species>
      <species id="M_SCc_4ppan_scc" name="SCc_4ppan_scc" compartment="scc" charge="-3">
        <notes>
          <html xmlns="http://www.w3.org/1999/xhtml">
            <p>FORMULA: C9H15NO8P</p>
          </html>
        </notes>
      </species>
      <species id="M_SCc_4ppcys_scc" name="SCc_4ppcys_scc" compartment="scc" charge="-3">
        <notes>
          <html xmlns="http://www.w3.org/1999/xhtml">
            <p>FORMULA: C12H20N2O9PS</p>
          </html>
        </notes>
      </species>
      <species id="M_SCc_4r5au_scc" name="SCc_4r5au_scc" compartment="scc" charge="0">
        <notes>
          <html xmlns="http://www.w3.org/1999/xhtml">
            <p>FORMULA: C9H16N4O6</p>
          </html>
        </notes>
      </species>
      <species id="M_SCc_5aprbu_scc" name="SCc_5aprbu_scc" compartment="scc" charge="-2">
        <notes>
          <html xmlns="http://www.w3.org/1999/xhtml">
            <p>FORMULA: C9H15N4O9P</p>
          </html>
        </notes>
      </species>
      <species id="M_SCc_5apru_scc" name="SCc_5apru_scc" compartment="scc" charge="-2">
        <notes>
          <html xmlns="http://www.w3.org/1999/xhtml">
            <p>FORMULA: C9H13N4O9P</p>
          </html>
        </notes>
      </species>
      <species id="M_SCc_6hmhpt_scc" name="SCc_6hmhpt_scc" compartment="scc" charge="0">
        <notes>
          <html xmlns="http://www.w3.org/1999/xhtml">
            <p>FORMULA: C7H9N5O2</p>
          </html>
        </notes>
      </species>
      <species id="M_SCc_6hmhptpp_scc" name="SCc_6hmhptpp_scc" compartment="scc" charge="-3">
        <notes>
          <html xmlns="http://www.w3.org/1999/xhtml">
            <p>FORMULA: C7H8N5O8P2</p>
          </html>
        </notes>
      </species>
      <species id="M_SCc_6pgc_scc" name="SCc_6pgc_scc" compartment="scc" charge="-3">
        <notes>
          <html xmlns="http://www.w3.org/1999/xhtml">
            <p>FORMULA: C6H10O10P</p>
          </html>
        </notes>
      </species>
      <species id="M_SCc_6pgl_scc" name="SCc_6pgl_scc" compartment="scc" charge="-2">
        <notes>
          <html xmlns="http://www.w3.org/1999/xhtml">
            <p>FORMULA: C6H9O9P</p>
          </html>
        </notes>
      </species>
      <species id="M_SCc_8aonn_scc" name="SCc_8aonn_scc" compartment="scc" charge="0">
        <notes>
          <html xmlns="http://www.w3.org/1999/xhtml">
            <p>FORMULA: C9H17NO3</p>
          </html>
        </notes>
      </species>
      <species id="M_SCc_ACP_scc" name="SCc_ACP_scc" compartment="scc" charge="-1">
        <notes>
          <html xmlns="http://www.w3.org/1999/xhtml">
            <p>FORMULA: C11H21N2O7PRS</p>
          </html>
        </notes>
      </species>
      <species id="M_SCc_acACP_scc" name="SCc_acACP_scc" compartment="scc" charge="-1">
        <notes>
          <html xmlns="http://www.w3.org/1999/xhtml">
            <p>FORMULA: C13H23N2O8PRS</p>
          </html>
        </notes>
      </species>
      <species id="M_SCc_ac_scc" name="SCc_ac_scc" compartment="scc" charge="-1">
        <notes>
          <html xmlns="http://www.w3.org/1999/xhtml">
            <p>FORMULA: C2H3O2</p>
          </html>
        </notes>
      </species>
      <species id="M_SCc_accoa_scc" name="SCc_accoa_scc" compartment="scc" charge="-4">
        <notes>
          <html xmlns="http://www.w3.org/1999/xhtml">
            <p>FORMULA: C23H34N7O17P3S</p>
          </html>
        </notes>
      </species>
      <species id="M_SCc_acgam1p_scc" name="SCc_acgam1p_scc" compartment="scc" charge="-2">
        <notes>
          <html xmlns="http://www.w3.org/1999/xhtml">
            <p>FORMULA: C8H14NO9P</p>
          </html>
        </notes>
      </species>
      <species id="M_SCc_acser_scc" name="SCc_acser_scc" compartment="scc" charge="0">
        <notes>
          <html xmlns="http://www.w3.org/1999/xhtml">
            <p>FORMULA: C5H9NO4</p>
          </html>
        </notes>
      </species>
      <species id="M_SCc_actACP_scc" name="SCc_actACP_scc" compartment="scc" charge="-1">
        <notes>
          <html xmlns="http://www.w3.org/1999/xhtml">
            <p>FORMULA: C15H25N2O9PRS</p>
          </html>
        </notes>
      </species>
      <species id="M_SCc_actp_scc" name="SCc_actp_scc" compartment="scc" charge="-2">
        <notes>
          <html xmlns="http://www.w3.org/1999/xhtml">
            <p>FORMULA: C2H3O5P</p>
          </html>
        </notes>
      </species>
      <species id="M_SCc_adp_scc" name="SCc_adp_scc" compartment="scc" charge="-3">
        <notes>
          <html xmlns="http://www.w3.org/1999/xhtml">
            <p>FORMULA: C10H12N5O10P2</p>
          </html>
        </notes>
      </species>
      <species id="M_SCc_adphep_DD_scc" name="SCc_adphep_DD_scc" compartment="scc" charge="-2">
        <notes>
          <html xmlns="http://www.w3.org/1999/xhtml">
            <p>FORMULA: C17H25N5O16P2</p>
          </html>
        </notes>
      </species>
      <species id="M_SCc_adphep_LD_scc" name="SCc_adphep_LD_scc" compartment="scc" charge="-2">
        <notes>
          <html xmlns="http://www.w3.org/1999/xhtml">
            <p>FORMULA: C17H25N5O16P2</p>
          </html>
        </notes>
      </species>
      <species id="M_SCc_ahcys_scc" name="SCc_ahcys_scc" compartment="scc" charge="0">
        <notes>
          <html xmlns="http://www.w3.org/1999/xhtml">
            <p>FORMULA: C14H20N6O5S</p>
          </html>
        </notes>
      </species>
      <species id="M_SCc_ahdt_scc" name="SCc_ahdt_scc" compartment="scc" charge="-4">
        <notes>
          <html xmlns="http://www.w3.org/1999/xhtml">
            <p>FORMULA: C9H12N5O13P3</p>
          </html>
        </notes>
      </species>
      <species id="M_SCc_air_scc" name="SCc_air_scc" compartment="scc" charge="-2">
        <notes>
          <html xmlns="http://www.w3.org/1999/xhtml">
            <p>FORMULA: C8H12N3O7P</p>
          </html>
        </notes>
      </species>
      <species id="M_SCc_4ampm_scc" name="SCc_4ampm_scc" compartment="scc" charge="-2">
        <notes>
          <html xmlns="http://www.w3.org/1999/xhtml">
            <p>FORMULA: C6H8N3O4P</p>
          </html>
        </notes>
      </species>
      <species id="M_SCc_akg_scc" name="SCc_akg_scc" compartment="scc" charge="-2">
        <notes>
          <html xmlns="http://www.w3.org/1999/xhtml">
            <p>FORMULA: C5H4O5</p>
          </html>
        </notes>
      </species>
      <species id="M_SCc_ala_D_scc" name="SCc_ala_D_scc" compartment="scc" charge="0">
        <notes>
          <html xmlns="http://www.w3.org/1999/xhtml">
            <p>FORMULA: C3H7NO2</p>
          </html>
        </notes>
      </species>
      <species id="M_SCc_ala_L_scc" name="SCc_ala_L_scc" compartment="scc" charge="0">
        <notes>
          <html xmlns="http://www.w3.org/1999/xhtml">
            <p>FORMULA: C3H7NO2</p>
          </html>
        </notes>
      </species>
      <species id="M_SCc_alaala_scc" name="SCc_alaala_scc" compartment="scc" charge="0">
        <notes>
          <html xmlns="http://www.w3.org/1999/xhtml">
            <p>FORMULA: C6H12N2O3</p>
          </html>
        </notes>
      </species>
      <species id="M_SCc_amet_scc" name="SCc_amet_scc" compartment="scc" charge="1">
        <notes>
          <html xmlns="http://www.w3.org/1999/xhtml">
            <p>FORMULA: C15H23N6O5S</p>
          </html>
        </notes>
      </species>
      <species id="M_SCc_amob_scc" name="SCc_amob_scc" compartment="scc" charge="0">
        <notes>
          <html xmlns="http://www.w3.org/1999/xhtml">
            <p>FORMULA: C15H19N5O6S</p>
          </html>
        </notes>
      </species>
      <species id="M_SCc_amp_scc" name="SCc_amp_scc" compartment="scc" charge="-2">
        <notes>
          <html xmlns="http://www.w3.org/1999/xhtml">
            <p>FORMULA: C10H12N5O7P</p>
          </html>
        </notes>
      </species>
      <species id="M_SCc_anth_scc" name="SCc_anth_scc" compartment="scc" charge="-1">
        <notes>
          <html xmlns="http://www.w3.org/1999/xhtml">
            <p>FORMULA: C7H6NO2</p>
          </html>
        </notes>
      </species>
      <species id="M_SCc_aps_scc" name="SCc_aps_scc" compartment="scc" charge="-2">
        <notes>
          <html xmlns="http://www.w3.org/1999/xhtml">
            <p>FORMULA: C10H12N5O10PS</p>
          </html>
        </notes>
      </species>
      <species id="M_SCc_ara5p_scc" name="SCc_ara5p_scc" compartment="scc" charge="-2">
        <notes>
          <html xmlns="http://www.w3.org/1999/xhtml">
            <p>FORMULA: C5H9O8P</p>
          </html>
        </notes>
      </species>
      <species id="M_SCc_arg_L_scc" name="SCc_arg_L_scc" compartment="scc" charge="1">
        <notes>
          <html xmlns="http://www.w3.org/1999/xhtml">
            <p>FORMULA: C6H15N4O2</p>
          </html>
        </notes>
      </species>
      <species id="M_SCc_asn_L_scc" name="SCc_asn_L_scc" compartment="scc" charge="0">
        <notes>
          <html xmlns="http://www.w3.org/1999/xhtml">
            <p>FORMULA: C4H8N2O3</p>
          </html>
        </notes>
      </species>
      <species id="M_SCc_asp_L_scc" name="SCc_asp_L_scc" compartment="scc" charge="-1">
        <notes>
          <html xmlns="http://www.w3.org/1999/xhtml">
            <p>FORMULA: C4H6NO4</p>
          </html>
        </notes>
      </species>
      <species id="M_SCc_aspsa_scc" name="SCc_aspsa_scc" compartment="scc" charge="0">
        <notes>
          <html xmlns="http://www.w3.org/1999/xhtml">
            <p>FORMULA: C4H7NO3</p>
          </html>
        </notes>
      </species>
      <species id="M_SCc_atp_scc" name="SCc_atp_scc" compartment="scc" charge="-4">
        <notes>
          <html xmlns="http://www.w3.org/1999/xhtml">
            <p>FORMULA: C10H12N5O13P3</p>
          </html>
        </notes>
      </species>
      <species id="M_SCc_btn_scc" name="SCc_btn_scc" compartment="scc" charge="-1">
        <notes>
          <html xmlns="http://www.w3.org/1999/xhtml">
            <p>FORMULA: C10H15N2O3S</p>
          </html>
        </notes>
      </species>
      <species id="M_SCc_cbasp_scc" name="SCc_cbasp_scc" compartment="scc" charge="-2">
        <notes>
          <html xmlns="http://www.w3.org/1999/xhtml">
            <p>FORMULA: C5H6N2O5</p>
          </html>
        </notes>
      </species>
      <species id="M_SCc_cbp_scc" name="SCc_cbp_scc" compartment="scc" charge="-2">
        <notes>
          <html xmlns="http://www.w3.org/1999/xhtml">
            <p>FORMULA: CH2NO5P</p>
          </html>
        </notes>
      </species>
      <species id="M_SCc_cdp_scc" name="SCc_cdp_scc" compartment="scc" charge="-3">
        <notes>
          <html xmlns="http://www.w3.org/1999/xhtml">
            <p>FORMULA: C9H12N3O11P2</p>
          </html>
        </notes>
      </species>
      <species id="M_SCc_cdpdag_scc" name="SCc_cdpdag_scc" compartment="scc" charge="-100">
        <notes>
          <html xmlns="http://www.w3.org/1999/xhtml">
            <p>FORMULA: C2286H3998N150O750P100</p>
          </html>
        </notes>
      </species>
      <species id="M_SCc_cdpea_scc" name="SCc_cdpea_scc" compartment="scc" charge="-1">
        <notes>
          <html xmlns="http://www.w3.org/1999/xhtml">
            <p>FORMULA: C11H19N4O11P2</p>
          </html>
        </notes>
      </species>
      <species id="M_SCc_chor_scc" name="SCc_chor_scc" compartment="scc" charge="-2">
        <notes>
          <html xmlns="http://www.w3.org/1999/xhtml">
            <p>FORMULA: C10H8O6</p>
          </html>
        </notes>
      </species>
      <species id="M_SCc_ckdo_scc" name="SCc_ckdo_scc" compartment="scc" charge="-2">
        <notes>
          <html xmlns="http://www.w3.org/1999/xhtml">
            <p>FORMULA: C17H24N3O15P</p>
          </html>
        </notes>
      </species>
      <species id="M_SCc_clpn_scc" name="SCc_clpn_scc" compartment="scc" charge="-100">
        <notes>
          <html xmlns="http://www.w3.org/1999/xhtml">
            <p>FORMULA: C3822H7096O850P100</p>
          </html>
        </notes>
      </species>
      <species id="M_SCc_cmp_scc" name="SCc_cmp_scc" compartment="scc" charge="-2">
        <notes>
          <html xmlns="http://www.w3.org/1999/xhtml">
            <p>FORMULA: C9H12N3O8P</p>
          </html>
        </notes>
      </species>
      <species id="M_SCc_co2_scc" name="SCc_co2_scc" compartment="scc" charge="0">
        <notes>
          <html xmlns="http://www.w3.org/1999/xhtml">
            <p>FORMULA: CO2</p>
          </html>
        </notes>
      </species>
      <species id="M_SCc_coa_scc" name="SCc_coa_scc" compartment="scc" charge="-4">
        <notes>
          <html xmlns="http://www.w3.org/1999/xhtml">
            <p>FORMULA: C21H32N7O16P3S</p>
          </html>
        </notes>
      </species>
      <species id="M_SCc_cpppg3_scc" name="SCc_cpppg3_scc" compartment="scc" charge="-4">
        <notes>
          <html xmlns="http://www.w3.org/1999/xhtml">
            <p>FORMULA: C36H40N4O8</p>
          </html>
        </notes>
      </species>
      <species id="M_SCc_ctp_scc" name="SCc_ctp_scc" compartment="scc" charge="-4">
        <notes>
          <html xmlns="http://www.w3.org/1999/xhtml">
            <p>FORMULA: C9H12N3O14P3</p>
          </html>
        </notes>
      </species>
      <species id="M_SCc_cys_L_scc" name="SCc_cys_L_scc" compartment="scc" charge="0">
        <notes>
          <html xmlns="http://www.w3.org/1999/xhtml">
            <p>FORMULA: C3H7NO2S</p>
          </html>
        </notes>
      </species>
      <species id="M_SCc_dad_5_scc" name="SCc_dad_5_scc" compartment="scc" charge="0">
        <notes>
          <html xmlns="http://www.w3.org/1999/xhtml">
            <p>FORMULA: C10H13N5O3</p>
          </html>
        </notes>
      </species>
      <species id="M_SCc_dadp_scc" name="SCc_dadp_scc" compartment="scc" charge="-3">
        <notes>
          <html xmlns="http://www.w3.org/1999/xhtml">
            <p>FORMULA: C10H12N5O9P2</p>
          </html>
        </notes>
      </species>
      <species id="M_SCc_dann_scc" name="SCc_dann_scc" compartment="scc" charge="1">
        <notes>
          <html xmlns="http://www.w3.org/1999/xhtml">
            <p>FORMULA: C9H21N2O2</p>
          </html>
        </notes>
      </species>
      <species id="M_SCc_datp_scc" name="SCc_datp_scc" compartment="scc" charge="-4">
        <notes>
          <html xmlns="http://www.w3.org/1999/xhtml">
            <p>FORMULA: C10H12N5O12P3</p>
          </html>
        </notes>
      </species>
      <species id="M_SCc_db4p_scc" name="SCc_db4p_scc" compartment="scc" charge="-2">
        <notes>
          <html xmlns="http://www.w3.org/1999/xhtml">
            <p>FORMULA: C4H7O6P</p>
          </html>
        </notes>
      </species>
      <species id="M_SCc_dcamp_scc" name="SCc_dcamp_scc" compartment="scc" charge="-4">
        <notes>
          <html xmlns="http://www.w3.org/1999/xhtml">
            <p>FORMULA: C14H14N5O11P</p>
          </html>
        </notes>
      </species>
      <species id="M_SCc_dcdp_scc" name="SCc_dcdp_scc" compartment="scc" charge="-3">
        <notes>
          <html xmlns="http://www.w3.org/1999/xhtml">
            <p>FORMULA: C9H12N3O10P2</p>
          </html>
        </notes>
      </species>
      <species id="M_SCc_dctp_scc" name="SCc_dctp_scc" compartment="scc" charge="-4">
        <notes>
          <html xmlns="http://www.w3.org/1999/xhtml">
            <p>FORMULA: C9H12N3O13P3</p>
          </html>
        </notes>
      </species>
      <species id="M_SCc_ddcaACP_scc" name="SCc_ddcaACP_scc" compartment="scc" charge="-1">
        <notes>
          <html xmlns="http://www.w3.org/1999/xhtml">
            <p>FORMULA: C23H43N2O8PRS</p>
          </html>
        </notes>
      </species>
      <species id="M_SCc_dgdp_scc" name="SCc_dgdp_scc" compartment="scc" charge="-3">
        <notes>
          <html xmlns="http://www.w3.org/1999/xhtml">
            <p>FORMULA: C10H12N5O10P2</p>
          </html>
        </notes>
      </species>
      <species id="M_SCc_dgtp_scc" name="SCc_dgtp_scc" compartment="scc" charge="-4">
        <notes>
          <html xmlns="http://www.w3.org/1999/xhtml">
            <p>FORMULA: C10H12N5O13P3</p>
          </html>
        </notes>
      </species>
      <species id="M_SCc_dhap_scc" name="SCc_dhap_scc" compartment="scc" charge="-2">
        <notes>
          <html xmlns="http://www.w3.org/1999/xhtml">
            <p>FORMULA: C3H5O6P</p>
          </html>
        </notes>
      </species>
      <species id="M_SCc_dhf_scc" name="SCc_dhf_scc" compartment="scc" charge="-2">
        <notes>
          <html xmlns="http://www.w3.org/1999/xhtml">
            <p>FORMULA: C19H19N7O6</p>
          </html>
        </notes>
      </species>
      <species id="M_SCc_dhnpt_scc" name="SCc_dhnpt_scc" compartment="scc" charge="0">
        <notes>
          <html xmlns="http://www.w3.org/1999/xhtml">
            <p>FORMULA: C9H13N5O4</p>
          </html>
        </notes>
      </species>
      <species id="M_SCc_dhor_S_scc" name="SCc_dhor_S_scc" compartment="scc" charge="-1">
        <notes>
          <html xmlns="http://www.w3.org/1999/xhtml">
            <p>FORMULA: C5H5N2O4</p>
          </html>
        </notes>
      </species>
      <species id="M_SCc_dhpmp_scc" name="SCc_dhpmp_scc" compartment="scc" charge="-2">
        <notes>
          <html xmlns="http://www.w3.org/1999/xhtml">
            <p>FORMULA: C9H12N5O7P</p>
          </html>
        </notes>
      </species>
      <species id="M_SCc_dhpt_scc" name="SCc_dhpt_scc" compartment="scc" charge="-1">
        <notes>
          <html xmlns="http://www.w3.org/1999/xhtml">
            <p>FORMULA: C14H13N6O3</p>
          </html>
        </notes>
      </species>
      <species id="M_SCc_dmlz_scc" name="SCc_dmlz_scc" compartment="scc" charge="0">
        <notes>
          <html xmlns="http://www.w3.org/1999/xhtml">
            <p>FORMULA: C13H18N4O6</p>
          </html>
        </notes>
      </species>
      <species id="M_SCc_dmpp_scc" name="SCc_dmpp_scc" compartment="scc" charge="-3">
        <notes>
          <html xmlns="http://www.w3.org/1999/xhtml">
            <p>FORMULA: C5H9O7P2</p>
          </html>
        </notes>
      </species>
      <species id="M_SCc_dnad_scc" name="SCc_dnad_scc" compartment="scc" charge="-2">
        <notes>
          <html xmlns="http://www.w3.org/1999/xhtml">
            <p>FORMULA: C21H24N6O15P2</p>
          </html>
        </notes>
      </species>
      <species id="M_SCc_dpcoa_scc" name="SCc_dpcoa_scc" compartment="scc" charge="-2">
        <notes>
          <html xmlns="http://www.w3.org/1999/xhtml">
            <p>FORMULA: C21H33N7O13P2S</p>
          </html>
        </notes>
      </species>
      <species id="M_SCc_dscl_scc" name="SCc_dscl_scc" compartment="scc" charge="-7">
        <notes>
          <html xmlns="http://www.w3.org/1999/xhtml">
            <p>FORMULA: C42H41N4O16</p>
          </html>
        </notes>
      </species>
      <species id="M_SCc_dtbt_scc" name="SCc_dtbt_scc" compartment="scc" charge="-1">
        <notes>
          <html xmlns="http://www.w3.org/1999/xhtml">
            <p>FORMULA: C10H17N2O3</p>
          </html>
        </notes>
      </species>
      <species id="M_SCc_dtdp_scc" name="SCc_dtdp_scc" compartment="scc" charge="-3">
        <notes>
          <html xmlns="http://www.w3.org/1999/xhtml">
            <p>FORMULA: C10H13N2O11P2</p>
          </html>
        </notes>
      </species>
      <species id="M_SCc_dtmp_scc" name="SCc_dtmp_scc" compartment="scc" charge="-2">
        <notes>
          <html xmlns="http://www.w3.org/1999/xhtml">
            <p>FORMULA: C10H13N2O8P</p>
          </html>
        </notes>
      </species>
      <species id="M_SCc_dttp_scc" name="SCc_dttp_scc" compartment="scc" charge="-4">
        <notes>
          <html xmlns="http://www.w3.org/1999/xhtml">
            <p>FORMULA: C10H13N2O14P3</p>
          </html>
        </notes>
      </species>
      <species id="M_SCc_dudp_scc" name="SCc_dudp_scc" compartment="scc" charge="-3">
        <notes>
          <html xmlns="http://www.w3.org/1999/xhtml">
            <p>FORMULA: C9H11N2O11P2</p>
          </html>
        </notes>
      </species>
      <species id="M_SCc_dump_scc" name="SCc_dump_scc" compartment="scc" charge="-2">
        <notes>
          <html xmlns="http://www.w3.org/1999/xhtml">
            <p>FORMULA: C9H11N2O8P</p>
          </html>
        </notes>
      </species>
      <species id="M_SCc_dxyl5p_scc" name="SCc_dxyl5p_scc" compartment="scc" charge="-2">
        <notes>
          <html xmlns="http://www.w3.org/1999/xhtml">
            <p>FORMULA: C5H9O7P</p>
          </html>
        </notes>
      </species>
      <species id="M_SCc_e4p_scc" name="SCc_e4p_scc" compartment="scc" charge="-2">
        <notes>
          <html xmlns="http://www.w3.org/1999/xhtml">
            <p>FORMULA: C4H7O7P</p>
          </html>
        </notes>
      </species>
      <species id="M_SCc_f1p_scc" name="SCc_f1p_scc" compartment="scc" charge="-2">
        <notes>
          <html xmlns="http://www.w3.org/1999/xhtml">
            <p>FORMULA: C6H11O9P</p>
          </html>
        </notes>
      </species>
      <species id="M_SCc_f6p_scc" name="SCc_f6p_scc" compartment="scc" charge="-2">
        <notes>
          <html xmlns="http://www.w3.org/1999/xhtml">
            <p>FORMULA: C6H11O9P</p>
          </html>
        </notes>
      </species>
      <species id="M_SCc_fad_scc" name="SCc_fad_scc" compartment="scc" charge="-2">
        <notes>
          <html xmlns="http://www.w3.org/1999/xhtml">
            <p>FORMULA: C27H31N9O15P2</p>
          </html>
        </notes>
      </species>
      <species id="M_SCc_fdp_scc" name="SCc_fdp_scc" compartment="scc" charge="-4">
        <notes>
          <html xmlns="http://www.w3.org/1999/xhtml">
            <p>FORMULA: C6H10O12P2</p>
          </html>
        </notes>
      </species>
      <species id="M_SCc_fe2_scc" name="SCc_fe2_scc" compartment="scc" charge="2">
        <notes>
          <html xmlns="http://www.w3.org/1999/xhtml">
            <p>FORMULA: Fe</p>
          </html>
        </notes>
      </species>
      <species id="M_SCc_fgam_scc" name="SCc_fgam_scc" compartment="scc" charge="-2">
        <notes>
          <html xmlns="http://www.w3.org/1999/xhtml">
            <p>FORMULA: C8H13N2O9P</p>
          </html>
        </notes>
      </species>
      <species id="M_SCc_fmn_scc" name="SCc_fmn_scc" compartment="scc" charge="-2">
        <notes>
          <html xmlns="http://www.w3.org/1999/xhtml">
            <p>FORMULA: C17H19N4O9P</p>
          </html>
        </notes>
      </species>
      <species id="M_SCc_for_scc" name="SCc_for_scc" compartment="scc" charge="-1">
        <notes>
          <html xmlns="http://www.w3.org/1999/xhtml">
            <p>FORMULA: CH1O2</p>
          </html>
        </notes>
      </species>
      <species id="M_SCc_fpram_scc" name="SCc_fpram_scc" compartment="scc" charge="-1">
        <notes>
          <html xmlns="http://www.w3.org/1999/xhtml">
            <p>FORMULA: C8H15N3O8P</p>
          </html>
        </notes>
      </species>
      <species id="M_SCc_frdp_scc" name="SCc_frdp_scc" compartment="scc" charge="-3">
        <notes>
          <html xmlns="http://www.w3.org/1999/xhtml">
            <p>FORMULA: C15H25O7P2</p>
          </html>
        </notes>
      </species>
      <species id="M_SCc_fum_scc" name="SCc_fum_scc" compartment="scc" charge="-2">
        <notes>
          <html xmlns="http://www.w3.org/1999/xhtml">
            <p>FORMULA: C4H2O4</p>
          </html>
        </notes>
      </species>
      <species id="M_SCc_g1p_scc" name="SCc_g1p_scc" compartment="scc" charge="-2">
        <notes>
          <html xmlns="http://www.w3.org/1999/xhtml">
            <p>FORMULA: C6H11O9P</p>
          </html>
        </notes>
      </species>
      <species id="M_SCc_g3p_scc" name="SCc_g3p_scc" compartment="scc" charge="-2">
        <notes>
          <html xmlns="http://www.w3.org/1999/xhtml">
            <p>FORMULA: C3H5O6P</p>
          </html>
        </notes>
      </species>
      <species id="M_SCc_g6p_scc" name="SCc_g6p_scc" compartment="scc" charge="-2">
        <notes>
          <html xmlns="http://www.w3.org/1999/xhtml">
            <p>FORMULA: C6H11O9P</p>
          </html>
        </notes>
      </species>
      <species id="M_SCc_gam1p_scc" name="SCc_gam1p_scc" compartment="scc" charge="-1">
        <notes>
          <html xmlns="http://www.w3.org/1999/xhtml">
            <p>FORMULA: C6H13NO8P</p>
          </html>
        </notes>
      </species>
      <species id="M_SCc_gam6p_scc" name="SCc_gam6p_scc" compartment="scc" charge="-1">
        <notes>
          <html xmlns="http://www.w3.org/1999/xhtml">
            <p>FORMULA: C6H13NO8P</p>
          </html>
        </notes>
      </species>
      <species id="M_SCc_gar_scc" name="SCc_gar_scc" compartment="scc" charge="-1">
        <notes>
          <html xmlns="http://www.w3.org/1999/xhtml">
            <p>FORMULA: C7H14N2O8P</p>
          </html>
        </notes>
      </species>
      <species id="M_SCc_gcald_scc" name="SCc_gcald_scc" compartment="scc" charge="0">
        <notes>
          <html xmlns="http://www.w3.org/1999/xhtml">
            <p>FORMULA: C2H4O2</p>
          </html>
        </notes>
      </species>
      <species id="M_SCc_gdp_scc" name="SCc_gdp_scc" compartment="scc" charge="-3">
        <notes>
          <html xmlns="http://www.w3.org/1999/xhtml">
            <p>FORMULA: C10H12N5O11P2</p>
          </html>
        </notes>
      </species>
      <species id="M_SCc_gln_L_scc" name="SCc_gln_L_scc" compartment="scc" charge="0">
        <notes>
          <html xmlns="http://www.w3.org/1999/xhtml">
            <p>FORMULA: C5H10N2O3</p>
          </html>
        </notes>
      </species>
      <species id="M_SCc_glu_D_scc" name="SCc_glu_D_scc" compartment="scc" charge="-1">
        <notes>
          <html xmlns="http://www.w3.org/1999/xhtml">
            <p>FORMULA: C5H8NO4</p>
          </html>
        </notes>
      </species>
      <species id="M_SCc_glu_L_scc" name="SCc_glu_L_scc" compartment="scc" charge="-1">
        <notes>
          <html xmlns="http://www.w3.org/1999/xhtml">
            <p>FORMULA: C5H8NO4</p>
          </html>
        </notes>
      </species>
      <species id="M_SCc_glucys_scc" name="SCc_glucys_scc" compartment="scc" charge="-1">
        <notes>
          <html xmlns="http://www.w3.org/1999/xhtml">
            <p>FORMULA: C8H13N2O5S</p>
          </html>
        </notes>
      </species>
      <species id="M_SCc_gly_scc" name="SCc_gly_scc" compartment="scc" charge="0">
        <notes>
          <html xmlns="http://www.w3.org/1999/xhtml">
            <p>FORMULA: C2H5NO2</p>
          </html>
        </notes>
      </species>
      <species id="M_SCc_glyc3p_scc" name="SCc_glyc3p_scc" compartment="scc" charge="-2">
        <notes>
          <html xmlns="http://www.w3.org/1999/xhtml">
            <p>FORMULA: C3H7O6P</p>
          </html>
        </notes>
      </species>
      <species id="M_SCc_glyc_scc" name="SCc_glyc_scc" compartment="scc" charge="0">
        <notes>
          <html xmlns="http://www.w3.org/1999/xhtml">
            <p>FORMULA: C3H8O3</p>
          </html>
        </notes>
      </species>
      <species id="M_SCc_gmhep17bp_scc" name="SCc_gmhep17bp_scc" compartment="scc" charge="-4">
        <notes>
          <html xmlns="http://www.w3.org/1999/xhtml">
            <p>FORMULA: C7H12O13P2</p>
          </html>
        </notes>
      </species>
      <species id="M_SCc_gmhep1p_scc" name="SCc_gmhep1p_scc" compartment="scc" charge="-2">
        <notes>
          <html xmlns="http://www.w3.org/1999/xhtml">
            <p>FORMULA: C7H13O10P</p>
          </html>
        </notes>
      </species>
      <species id="M_SCc_gmhep7p_scc" name="SCc_gmhep7p_scc" compartment="scc" charge="-2">
        <notes>
          <html xmlns="http://www.w3.org/1999/xhtml">
            <p>FORMULA: C7H13O10P</p>
          </html>
        </notes>
      </species>
      <species id="M_SCc_gmp_scc" name="SCc_gmp_scc" compartment="scc" charge="-2">
        <notes>
          <html xmlns="http://www.w3.org/1999/xhtml">
            <p>FORMULA: C10H12N5O8P</p>
          </html>
        </notes>
      </species>
      <species id="M_SCc_grdp_scc" name="SCc_grdp_scc" compartment="scc" charge="-3">
        <notes>
          <html xmlns="http://www.w3.org/1999/xhtml">
            <p>FORMULA: C10H17O7P2</p>
          </html>
        </notes>
      </species>
      <species id="M_SCc_gthrd_scc" name="SCc_gthrd_scc" compartment="scc" charge="-1">
        <notes>
          <html xmlns="http://www.w3.org/1999/xhtml">
            <p>FORMULA: C10H16N3O6S</p>
          </html>
        </notes>
      </species>
      <species id="M_SCc_gtp_scc" name="SCc_gtp_scc" compartment="scc" charge="-4">
        <notes>
          <html xmlns="http://www.w3.org/1999/xhtml">
            <p>FORMULA: C10H12N5O14P3</p>
          </html>
        </notes>
      </species>
      <species id="M_SCc_h2mb4p_scc" name="SCc_h2mb4p_scc" compartment="scc" charge="-3">
        <notes>
          <html xmlns="http://www.w3.org/1999/xhtml">
            <p>FORMULA: C5H9O8P2</p>
          </html>
        </notes>
      </species>
      <species id="M_SCc_h2o_scc" name="SCc_h2o_scc" compartment="scc" charge="0">
        <notes>
          <html xmlns="http://www.w3.org/1999/xhtml">
            <p>FORMULA: H2O</p>
          </html>
        </notes>
      </species>
      <species id="M_SCc_h2s_scc" name="SCc_h2s_scc" compartment="scc" charge="0">
        <notes>
          <html xmlns="http://www.w3.org/1999/xhtml">
            <p>FORMULA: H2S</p>
          </html>
        </notes>
      </species>
      <species id="M_SCc_h_scc" name="SCc_h_scc" compartment="scc" charge="1">
        <notes>
          <html xmlns="http://www.w3.org/1999/xhtml">
            <p>FORMULA: H</p>
          </html>
        </notes>
      </species>
      <species id="M_SCc_hco3_scc" name="SCc_hco3_scc" compartment="scc" charge="-1">
        <notes>
          <html xmlns="http://www.w3.org/1999/xhtml">
            <p>FORMULA: CHO3</p>
          </html>
        </notes>
      </species>
      <species id="M_SCc_hdeACP_scc" name="SCc_hdeACP_scc" compartment="scc" charge="-1">
        <notes>
          <html xmlns="http://www.w3.org/1999/xhtml">
            <p>FORMULA: C27H49N2O8PRS</p>
          </html>
        </notes>
      </species>
      <species id="M_SCc_hemeO_scc" name="SCc_hemeO_scc" compartment="scc" charge="-2">
        <notes>
          <html xmlns="http://www.w3.org/1999/xhtml">
            <p>FORMULA: C49H56FeN4O5</p>
          </html>
        </notes>
      </species>
      <species id="M_SCc_his_L_scc" name="SCc_his_L_scc" compartment="scc" charge="0">
        <notes>
          <html xmlns="http://www.w3.org/1999/xhtml">
            <p>FORMULA: C6H9N3O2</p>
          </html>
        </notes>
      </species>
      <species id="M_SCc_hmbil_scc" name="SCc_hmbil_scc" compartment="scc" charge="-8">
        <notes>
          <html xmlns="http://www.w3.org/1999/xhtml">
            <p>FORMULA: C40H38N4O17</p>
          </html>
        </notes>
      </species>
      <species id="M_SCc_hxan_scc" name="SCc_hxan_scc" compartment="scc" charge="0">
        <notes>
          <html xmlns="http://www.w3.org/1999/xhtml">
            <p>FORMULA: C5H4N4O</p>
          </html>
        </notes>
      </species>
      <species id="M_SCc_ile_L_scc" name="SCc_ile_L_scc" compartment="scc" charge="0">
        <notes>
          <html xmlns="http://www.w3.org/1999/xhtml">
            <p>FORMULA: C6H13NO2</p>
          </html>
        </notes>
      </species>
      <species id="M_SCc_imp_scc" name="SCc_imp_scc" compartment="scc" charge="-2">
        <notes>
          <html xmlns="http://www.w3.org/1999/xhtml">
            <p>FORMULA: C10H11N4O8P</p>
          </html>
        </notes>
      </species>
      <species id="M_SCc_indole_scc" name="SCc_indole_scc" compartment="scc" charge="0">
        <notes>
          <html xmlns="http://www.w3.org/1999/xhtml">
            <p>FORMULA: C8H7N</p>
          </html>
        </notes>
      </species>
      <species id="M_SCc_ipdp_scc" name="SCc_ipdp_scc" compartment="scc" charge="-3">
        <notes>
          <html xmlns="http://www.w3.org/1999/xhtml">
            <p>FORMULA: C5H9O7P2</p>
          </html>
        </notes>
      </species>
      <species id="M_SCc_kdo2lipid4L_scc" name="SCc_kdo2lipid4L_scc" compartment="scc" charge="-6">
        <notes>
          <html xmlns="http://www.w3.org/1999/xhtml">
            <p>FORMULA: C96H170N2O38P2</p>
          </html>
        </notes>
      </species>
      <species id="M_SCc_kdo2lipid4_scc" name="SCc_kdo2lipid4_scc" compartment="scc" charge="-6">
        <notes>
          <html xmlns="http://www.w3.org/1999/xhtml">
            <p>FORMULA: C84H148N2O37P2</p>
          </html>
        </notes>
      </species>
      <species id="M_SCc_kdo8p_scc" name="SCc_kdo8p_scc" compartment="scc" charge="-3">
        <notes>
          <html xmlns="http://www.w3.org/1999/xhtml">
            <p>FORMULA: C8H12O11P</p>
          </html>
        </notes>
      </species>
      <species id="M_SCc_kdo_scc" name="SCc_kdo_scc" compartment="scc" charge="-1">
        <notes>
          <html xmlns="http://www.w3.org/1999/xhtml">
            <p>FORMULA: C8H13O8</p>
          </html>
        </notes>
      </species>
      <species id="M_SCc_kdolipid4_scc" name="SCc_kdolipid4_scc" compartment="scc" charge="-5">
        <notes>
          <html xmlns="http://www.w3.org/1999/xhtml">
            <p>FORMULA: C76H137N2O30P2</p>
          </html>
        </notes>
      </species>
      <species id="M_SCc_leu_L_scc" name="SCc_leu_L_scc" compartment="scc" charge="0">
        <notes>
          <html xmlns="http://www.w3.org/1999/xhtml">
            <p>FORMULA: C6H13NO2</p>
          </html>
        </notes>
      </species>
      <species id="M_SCc_lipa_scc" name="SCc_lipa_scc" compartment="scc" charge="-6">
        <notes>
          <html xmlns="http://www.w3.org/1999/xhtml">
            <p>FORMULA: C110H196N2O39P2</p>
          </html>
        </notes>
      </species>
      <species id="M_SCc_lipidA_scc" name="SCc_lipidA_scc" compartment="scc" charge="-4">
        <notes>
          <html xmlns="http://www.w3.org/1999/xhtml">
            <p>FORMULA: C68H126N2O23P2</p>
          </html>
        </notes>
      </species>
      <species id="M_SCc_lipidAds_scc" name="SCc_lipidAds_scc" compartment="scc" charge="-2">
        <notes>
          <html xmlns="http://www.w3.org/1999/xhtml">
            <p>FORMULA: C68H127N2O20P</p>
          </html>
        </notes>
      </species>
      <species id="M_SCc_lipidX_scc" name="SCc_lipidX_scc" compartment="scc" charge="-2">
        <notes>
          <html xmlns="http://www.w3.org/1999/xhtml">
            <p>FORMULA: C34H64NO12P</p>
          </html>
        </notes>
      </species>
      <species id="M_SCc_lps_scc" name="SCc_lps_scc" compartment="scc" charge="-7">
        <notes>
          <html xmlns="http://www.w3.org/1999/xhtml">
            <p>FORMULA: C171H297N4O88P2</p>
          </html>
        </notes>
      </species>
      <species id="M_SCc_lys_L_scc" name="SCc_lys_L_scc" compartment="scc" charge="1">
        <notes>
          <html xmlns="http://www.w3.org/1999/xhtml">
            <p>FORMULA: C6H15N2O2</p>
          </html>
        </notes>
      </species>
      <species id="M_SCc_malACP_scc" name="SCc_malACP_scc" compartment="scc" charge="-2">
        <notes>
          <html xmlns="http://www.w3.org/1999/xhtml">
            <p>FORMULA: C14H22N2O10PRS</p>
          </html>
        </notes>
      </species>
      <species id="M_SCc_malcoa_scc" name="SCc_malcoa_scc" compartment="scc" charge="-5">
        <notes>
          <html xmlns="http://www.w3.org/1999/xhtml">
            <p>FORMULA: C24H33N7O19P3S</p>
          </html>
        </notes>
      </species>
      <species id="M_SCc_met_L_scc" name="SCc_met_L_scc" compartment="scc" charge="0">
        <notes>
          <html xmlns="http://www.w3.org/1999/xhtml">
            <p>FORMULA: C5H11NO2S</p>
          </html>
        </notes>
      </species>
      <species id="M_SCc_methf_scc" name="SCc_methf_scc" compartment="scc" charge="-1">
        <notes>
          <html xmlns="http://www.w3.org/1999/xhtml">
            <p>FORMULA: C20H20N7O6</p>
          </html>
        </notes>
      </species>
      <species id="M_SCc_mlthf_scc" name="SCc_mlthf_scc" compartment="scc" charge="-2">
        <notes>
          <html xmlns="http://www.w3.org/1999/xhtml">
            <p>FORMULA: C20H21N7O6</p>
          </html>
        </notes>
      </species>
      <species id="M_SCc_q8h2_scc" name="SCc_q8h2_scc" compartment="scc" charge="0">
        <notes>
          <html xmlns="http://www.w3.org/1999/xhtml">
            <p>FORMULA: C49H76O4</p>
          </html>
        </notes>
      </species>
      <species id="M_SCc_q8_scc" name="SCc_q8_scc" compartment="scc" charge="0">
        <notes>
          <html xmlns="http://www.w3.org/1999/xhtml">
            <p>FORMULA: C49H74O4</p>
          </html>
        </notes>
      </species>
      <species id="M_SCc_myrsACP_scc" name="SCc_myrsACP_scc" compartment="scc" charge="-1">
        <notes>
          <html xmlns="http://www.w3.org/1999/xhtml">
            <p>FORMULA: C25H47N2O8PRS</p>
          </html>
        </notes>
      </species>
      <species id="M_SCc_nad_scc" name="SCc_nad_scc" compartment="scc" charge="-1">
        <notes>
          <html xmlns="http://www.w3.org/1999/xhtml">
            <p>FORMULA: C21H26N7O14P2</p>
          </html>
        </notes>
      </species>
      <species id="M_SCc_nadh_scc" name="SCc_nadh_scc" compartment="scc" charge="-2">
        <notes>
          <html xmlns="http://www.w3.org/1999/xhtml">
            <p>FORMULA: C21H27N7O14P2</p>
          </html>
        </notes>
      </species>
      <species id="M_SCc_nadp_scc" name="SCc_nadp_scc" compartment="scc" charge="-3">
        <notes>
          <html xmlns="http://www.w3.org/1999/xhtml">
            <p>FORMULA: C21H25N7O17P3</p>
          </html>
        </notes>
      </species>
      <species id="M_SCc_nadph_scc" name="SCc_nadph_scc" compartment="scc" charge="-4">
        <notes>
          <html xmlns="http://www.w3.org/1999/xhtml">
            <p>FORMULA: C21H26N7O17P3</p>
          </html>
        </notes>
      </species>
      <species id="M_SCc_nh4_scc" name="SCc_nh4_scc" compartment="scc" charge="1">
        <notes>
          <html xmlns="http://www.w3.org/1999/xhtml">
            <p>FORMULA: H4N</p>
          </html>
        </notes>
      </species>
      <species id="M_SCc_nicrnt_scc" name="SCc_nicrnt_scc" compartment="scc" charge="-2">
        <notes>
          <html xmlns="http://www.w3.org/1999/xhtml">
            <p>FORMULA: C11H12NO9P</p>
          </html>
        </notes>
      </species>
      <species id="M_SCc_o2_scc" name="SCc_o2_scc" compartment="scc" charge="0">
        <notes>
          <html xmlns="http://www.w3.org/1999/xhtml">
            <p>FORMULA: O2</p>
          </html>
        </notes>
      </species>
      <species id="M_SCc_octeACP_scc" name="SCc_octeACP_scc" compartment="scc" charge="-1">
        <notes>
          <html xmlns="http://www.w3.org/1999/xhtml">
            <p>FORMULA: C29H53N2O8PRS</p>
          </html>
        </notes>
      </species>
      <species id="M_SCc_ohpb_scc" name="SCc_ohpb_scc" compartment="scc" charge="-3">
        <notes>
          <html xmlns="http://www.w3.org/1999/xhtml">
            <p>FORMULA: C4H4O8P</p>
          </html>
        </notes>
      </species>
      <species id="M_SCc_orot5p_scc" name="SCc_orot5p_scc" compartment="scc" charge="-3">
        <notes>
          <html xmlns="http://www.w3.org/1999/xhtml">
            <p>FORMULA: C10H10N2O11P</p>
          </html>
        </notes>
      </species>
      <species id="M_SCc_orot_scc" name="SCc_orot_scc" compartment="scc" charge="-1">
        <notes>
          <html xmlns="http://www.w3.org/1999/xhtml">
            <p>FORMULA: C5H3N2O4</p>
          </html>
        </notes>
      </species>
      <species id="M_SCc_pa_scc" name="SCc_pa_scc" compartment="scc" charge="-100">
        <notes>
          <html xmlns="http://www.w3.org/1999/xhtml">
            <p>FORMULA: C1836H3398O400P50</p>
          </html>
        </notes>
      </species>
      <species id="M_SCc_palmACP_scc" name="SCc_palmACP_scc" compartment="scc" charge="-1">
        <notes>
          <html xmlns="http://www.w3.org/1999/xhtml">
            <p>FORMULA: C27H51N2O8PRS</p>
          </html>
        </notes>
      </species>
      <species id="M_SCc_pan4p_scc" name="SCc_pan4p_scc" compartment="scc" charge="-2">
        <notes>
          <html xmlns="http://www.w3.org/1999/xhtml">
            <p>FORMULA: C11H21N2O7PS</p>
          </html>
        </notes>
      </species>
      <species id="M_SCc_pap_scc" name="SCc_pap_scc" compartment="scc" charge="-4">
        <notes>
          <html xmlns="http://www.w3.org/1999/xhtml">
            <p>FORMULA: C10H11N5O10P2</p>
          </html>
        </notes>
      </species>
      <species id="M_SCc_paps_scc" name="SCc_paps_scc" compartment="scc" charge="-4">
        <notes>
          <html xmlns="http://www.w3.org/1999/xhtml">
            <p>FORMULA: C10H11N5O13P2S</p>
          </html>
        </notes>
      </species>
      <species id="M_SCc_pdx5p_scc" name="SCc_pdx5p_scc" compartment="scc" charge="-2">
        <notes>
          <html xmlns="http://www.w3.org/1999/xhtml">
            <p>FORMULA: C8H10NO6P</p>
          </html>
        </notes>
      </species>
      <species id="M_SCc_pe_scc" name="SCc_pe_scc" compartment="scc" charge="0">
        <notes>
          <html xmlns="http://www.w3.org/1999/xhtml">
            <p>FORMULA: C1936H3748N50O400P50</p>
          </html>
        </notes>
      </species>
      <species id="M_SCc_pep_scc" name="SCc_pep_scc" compartment="scc" charge="-3">
        <notes>
          <html xmlns="http://www.w3.org/1999/xhtml">
            <p>FORMULA: C3H2O6P</p>
          </html>
        </notes>
      </species>
      <species id="M_SCc_peptido_scc" name="SCc_peptido_scc" compartment="scc" charge="-2">
        <notes>
          <html xmlns="http://www.w3.org/1999/xhtml">
            <p>FORMULA: C40H62N8O21</p>
          </html>
        </notes>
      </species>
      <species id="M_SCc_pg_scc" name="SCc_pg_scc" compartment="scc" charge="-50">
        <notes>
          <html xmlns="http://www.w3.org/1999/xhtml">
            <p>FORMULA: C1986H3748O500P50</p>
          </html>
        </notes>
      </species>
      <species id="M_SCc_pgp_scc" name="SCc_pgp_scc" compartment="scc" charge="-150">
        <notes>
          <html xmlns="http://www.w3.org/1999/xhtml">
            <p>FORMULA: C1986H3698O650P100</p>
          </html>
        </notes>
      </species>
      <species id="M_SCc_phe_L_scc" name="SCc_phe_L_scc" compartment="scc" charge="0">
        <notes>
          <html xmlns="http://www.w3.org/1999/xhtml">
            <p>FORMULA: C9H11NO2</p>
          </html>
        </notes>
      </species>
      <species id="M_SCc_pheme_scc" name="SCc_pheme_scc" compartment="scc" charge="-2">
        <notes>
          <html xmlns="http://www.w3.org/1999/xhtml">
            <p>FORMULA: C34H30FeN4O4</p>
          </html>
        </notes>
      </species>
      <species id="M_SCc_phthr_scc" name="SCc_phthr_scc" compartment="scc" charge="-2">
        <notes>
          <html xmlns="http://www.w3.org/1999/xhtml">
            <p>FORMULA: C4H8NO7P</p>
          </html>
        </notes>
      </species>
      <species id="M_SCc_pi_scc" name="SCc_pi_scc" compartment="scc" charge="-2">
        <notes>
          <html xmlns="http://www.w3.org/1999/xhtml">
            <p>FORMULA: HO4P</p>
          </html>
        </notes>
      </species>
      <species id="M_SCc_pnto_R_scc" name="SCc_pnto_R_scc" compartment="scc" charge="-1">
        <notes>
          <html xmlns="http://www.w3.org/1999/xhtml">
            <p>FORMULA: C9H16NO5</p>
          </html>
        </notes>
      </species>
      <species id="M_SCc_ppbng_scc" name="SCc_ppbng_scc" compartment="scc" charge="-1">
        <notes>
          <html xmlns="http://www.w3.org/1999/xhtml">
            <p>FORMULA: C10H13N2O4</p>
          </html>
        </notes>
      </species>
      <species id="M_SCc_ppi_scc" name="SCc_ppi_scc" compartment="scc" charge="-3">
        <notes>
          <html xmlns="http://www.w3.org/1999/xhtml">
            <p>FORMULA: HO7P2</p>
          </html>
        </notes>
      </species>
      <species id="M_SCc_ppp9_scc" name="SCc_ppp9_scc" compartment="scc" charge="-2">
        <notes>
          <html xmlns="http://www.w3.org/1999/xhtml">
            <p>FORMULA: C34H32N4O4</p>
          </html>
        </notes>
      </species>
      <species id="M_SCc_pppg9_scc" name="SCc_pppg9_scc" compartment="scc" charge="-2">
        <notes>
          <html xmlns="http://www.w3.org/1999/xhtml">
            <p>FORMULA: C34H38N4O4</p>
          </html>
        </notes>
      </species>
      <species id="M_SCc_pram_scc" name="SCc_pram_scc" compartment="scc" charge="-1">
        <notes>
          <html xmlns="http://www.w3.org/1999/xhtml">
            <p>FORMULA: C5H11NO7P</p>
          </html>
        </notes>
      </species>
      <species id="M_SCc_pran_scc" name="SCc_pran_scc" compartment="scc" charge="-3">
        <notes>
          <html xmlns="http://www.w3.org/1999/xhtml">
            <p>FORMULA: C12H13NO9P</p>
          </html>
        </notes>
      </species>
      <species id="M_SCc_pro_L_scc" name="SCc_pro_L_scc" compartment="scc" charge="0">
        <notes>
          <html xmlns="http://www.w3.org/1999/xhtml">
            <p>FORMULA: C5H9NO2</p>
          </html>
        </notes>
      </species>
      <species id="M_SCc_prpp_scc" name="SCc_prpp_scc" compartment="scc" charge="-5">
        <notes>
          <html xmlns="http://www.w3.org/1999/xhtml">
            <p>FORMULA: C5H8O14P3</p>
          </html>
        </notes>
      </species>
      <species id="M_SCc_ps_scc" name="SCc_ps_scc" compartment="scc" charge="-50">
        <notes>
          <html xmlns="http://www.w3.org/1999/xhtml">
            <p>FORMULA: C1986H3698N50O500P50</p>
          </html>
        </notes>
      </species>
      <species id="M_SCc_pydx5p_scc" name="SCc_pydx5p_scc" compartment="scc" charge="-2">
        <notes>
          <html xmlns="http://www.w3.org/1999/xhtml">
            <p>FORMULA: C8H8NO6P</p>
          </html>
        </notes>
      </species>
      <species id="M_SCc_pyr_scc" name="SCc_pyr_scc" compartment="scc" charge="-1">
        <notes>
          <html xmlns="http://www.w3.org/1999/xhtml">
            <p>FORMULA: C3H3O3</p>
          </html>
        </notes>
      </species>
      <species id="M_SCc_r5p_scc" name="SCc_r5p_scc" compartment="scc" charge="-2">
        <notes>
          <html xmlns="http://www.w3.org/1999/xhtml">
            <p>FORMULA: C5H9O8P</p>
          </html>
        </notes>
      </species>
      <species id="M_SCc_ribflv_scc" name="SCc_ribflv_scc" compartment="scc" charge="0">
        <notes>
          <html xmlns="http://www.w3.org/1999/xhtml">
            <p>FORMULA: C17H20N4O6</p>
          </html>
        </notes>
      </species>
      <species id="M_SCc_ru5p_D_scc" name="SCc_ru5p_D_scc" compartment="scc" charge="-2">
        <notes>
          <html xmlns="http://www.w3.org/1999/xhtml">
            <p>FORMULA: C5H9O8P</p>
          </html>
        </notes>
      </species>
      <species id="M_SCc_s7p_scc" name="SCc_s7p_scc" compartment="scc" charge="-2">
        <notes>
          <html xmlns="http://www.w3.org/1999/xhtml">
            <p>FORMULA: C7H13O10P</p>
          </html>
        </notes>
      </species>
      <species id="M_SCc_scl_scc" name="SCc_scl_scc" compartment="scc" charge="-7">
        <notes>
          <html xmlns="http://www.w3.org/1999/xhtml">
            <p>FORMULA: C42H39N4O16</p>
          </html>
        </notes>
      </species>
      <species id="M_SCc_ser_L_scc" name="SCc_ser_L_scc" compartment="scc" charge="0">
        <notes>
          <html xmlns="http://www.w3.org/1999/xhtml">
            <p>FORMULA: C3H7NO3</p>
          </html>
        </notes>
      </species>
      <species id="M_SCc_sheme_scc" name="SCc_sheme_scc" compartment="scc" charge="-8">
        <notes>
          <html xmlns="http://www.w3.org/1999/xhtml">
            <p>FORMULA: C42H36FeN4O16</p>
          </html>
        </notes>
      </species>
      <species id="M_SCc_skm_scc" name="SCc_skm_scc" compartment="scc" charge="-1">
        <notes>
          <html xmlns="http://www.w3.org/1999/xhtml">
            <p>FORMULA: C7H9O5</p>
          </html>
        </notes>
      </species>
      <species id="M_SCc_skm5p_scc" name="SCc_skm5p_scc" compartment="scc" charge="-3">
        <notes>
          <html xmlns="http://www.w3.org/1999/xhtml">
            <p>FORMULA: C7H8O8P</p>
          </html>
        </notes>
      </species>
      <species id="M_SCc_sl26da_scc" name="SCc_sl26da_scc" compartment="scc" charge="-2">
        <notes>
          <html xmlns="http://www.w3.org/1999/xhtml">
            <p>FORMULA: C11H16N2O7</p>
          </html>
        </notes>
      </species>
      <species id="M_SCc_sl2a6o_scc" name="SCc_sl2a6o_scc" compartment="scc" charge="-3">
        <notes>
          <html xmlns="http://www.w3.org/1999/xhtml">
            <p>FORMULA: C11H12NO8</p>
          </html>
        </notes>
      </species>
      <species id="M_SCc_so3_scc" name="SCc_so3_scc" compartment="scc" charge="-2">
        <notes>
          <html xmlns="http://www.w3.org/1999/xhtml">
            <p>FORMULA: O3S</p>
          </html>
        </notes>
      </species>
      <species id="M_SCc_so4_scc" name="SCc_so4_scc" compartment="scc" charge="-2">
        <notes>
          <html xmlns="http://www.w3.org/1999/xhtml">
            <p>FORMULA: O4S</p>
          </html>
        </notes>
      </species>
      <species id="M_SCc_succ_scc" name="SCc_succ_scc" compartment="scc" charge="-2">
        <notes>
          <html xmlns="http://www.w3.org/1999/xhtml">
            <p>FORMULA: C4H4O4</p>
          </html>
        </notes>
      </species>
      <species id="M_SCc_succoa_scc" name="SCc_succoa_scc" compartment="scc" charge="-5">
        <notes>
          <html xmlns="http://www.w3.org/1999/xhtml">
            <p>FORMULA: C25H35N7O19P3S</p>
          </html>
        </notes>
      </species>
      <species id="M_SCc_tdeACP_scc" name="SCc_tdeACP_scc" compartment="scc" charge="-1">
        <notes>
          <html xmlns="http://www.w3.org/1999/xhtml">
            <p>FORMULA: C25H45N2O8PRS</p>
          </html>
        </notes>
      </species>
      <species id="M_SCc_thdp_scc" name="SCc_thdp_scc" compartment="scc" charge="-2">
        <notes>
          <html xmlns="http://www.w3.org/1999/xhtml">
            <p>FORMULA: C7H7NO4</p>
          </html>
        </notes>
      </species>
      <species id="M_SCc_thf_scc" name="SCc_thf_scc" compartment="scc" charge="-2">
        <notes>
          <html xmlns="http://www.w3.org/1999/xhtml">
            <p>FORMULA: C19H21N7O6</p>
          </html>
        </notes>
      </species>
      <species id="M_SCc_thm_scc" name="SCc_thm_scc" compartment="scc" charge="1">
        <notes>
          <html xmlns="http://www.w3.org/1999/xhtml">
            <p>FORMULA: C12H17N4OS</p>
          </html>
        </notes>
      </species>
      <species id="M_SCc_thmmp_scc" name="SCc_thmmp_scc" compartment="scc" charge="-1">
        <notes>
          <html xmlns="http://www.w3.org/1999/xhtml">
            <p>FORMULA: C12H16N4O4PS</p>
          </html>
        </notes>
      </species>
      <species id="M_SCc_thmpp_scc" name="SCc_thmpp_scc" compartment="scc" charge="-2">
        <notes>
          <html xmlns="http://www.w3.org/1999/xhtml">
            <p>FORMULA: C12H16N4O7P2S</p>
          </html>
        </notes>
      </species>
      <species id="M_SCc_thr_L_scc" name="SCc_thr_L_scc" compartment="scc" charge="0">
        <notes>
          <html xmlns="http://www.w3.org/1999/xhtml">
            <p>FORMULA: C4H9NO3</p>
          </html>
        </notes>
      </species>
      <species id="M_SCc_trdox_scc" name="SCc_trdox_scc" compartment="scc" charge="0">
        <notes>
          <html xmlns="http://www.w3.org/1999/xhtml">
            <p>FORMULA: X</p>
          </html>
        </notes>
      </species>
      <species id="M_SCc_trdrd_scc" name="SCc_trdrd_scc" compartment="scc" charge="0">
        <notes>
          <html xmlns="http://www.w3.org/1999/xhtml">
            <p>FORMULA: XH2</p>
          </html>
        </notes>
      </species>
      <species id="M_SCc_trp_L_scc" name="SCc_trp_L_scc" compartment="scc" charge="0">
        <notes>
          <html xmlns="http://www.w3.org/1999/xhtml">
            <p>FORMULA: C11H12N2O2</p>
          </html>
        </notes>
      </species>
      <species id="M_SCc_tyr_L_scc" name="SCc_tyr_L_scc" compartment="scc" charge="0">
        <notes>
          <html xmlns="http://www.w3.org/1999/xhtml">
            <p>FORMULA: C9H11NO3</p>
          </html>
        </notes>
      </species>
      <species id="M_SCc_u23ga_scc" name="SCc_u23ga_scc" compartment="scc" charge="-2">
        <notes>
          <html xmlns="http://www.w3.org/1999/xhtml">
            <p>FORMULA: C43H75N3O20P2</p>
          </html>
        </notes>
      </species>
      <species id="M_SCc_u3aga_scc" name="SCc_u3aga_scc" compartment="scc" charge="-2">
        <notes>
          <html xmlns="http://www.w3.org/1999/xhtml">
            <p>FORMULA: C31H51N3O19P2</p>
          </html>
        </notes>
      </species>
      <species id="M_SCc_u3hga_scc" name="SCc_u3hga_scc" compartment="scc" charge="-1">
        <notes>
          <html xmlns="http://www.w3.org/1999/xhtml">
            <p>FORMULA: C29H50N3O18P2</p>
          </html>
        </notes>
      </species>
      <species id="M_SCc_uaagmda_scc" name="SCc_uaagmda_scc" compartment="scc" charge="-4">
        <notes>
          <html xmlns="http://www.w3.org/1999/xhtml">
            <p>FORMULA: C95H152N8O28P2</p>
          </html>
        </notes>
      </species>
      <species id="M_SCc_uaccg_scc" name="SCc_uaccg_scc" compartment="scc" charge="-3">
        <notes>
          <html xmlns="http://www.w3.org/1999/xhtml">
            <p>FORMULA: C20H26N3O19P2</p>
          </html>
        </notes>
      </species>
      <species id="M_SCc_uacgam_scc" name="SCc_uacgam_scc" compartment="scc" charge="-2">
        <notes>
          <html xmlns="http://www.w3.org/1999/xhtml">
            <p>FORMULA: C17H25N3O17P2</p>
          </html>
        </notes>
      </species>
      <species id="M_SCc_uagmda_scc" name="SCc_uagmda_scc" compartment="scc" charge="-4">
        <notes>
          <html xmlns="http://www.w3.org/1999/xhtml">
            <p>FORMULA: C87H139N7O23P2</p>
          </html>
        </notes>
      </species>
      <species id="M_SCc_uama_scc" name="SCc_uama_scc" compartment="scc" charge="-3">
        <notes>
          <html xmlns="http://www.w3.org/1999/xhtml">
            <p>FORMULA: C23H33N4O20P2</p>
          </html>
        </notes>
      </species>
      <species id="M_SCc_uamag_scc" name="SCc_uamag_scc" compartment="scc" charge="-4">
        <notes>
          <html xmlns="http://www.w3.org/1999/xhtml">
            <p>FORMULA: C28H39N5O23P2</p>
          </html>
        </notes>
      </species>
      <species id="M_SCc_uamr_scc" name="SCc_uamr_scc" compartment="scc" charge="-3">
        <notes>
          <html xmlns="http://www.w3.org/1999/xhtml">
            <p>FORMULA: C20H28N3O19P2</p>
          </html>
        </notes>
      </species>
      <species id="M_SCc_udcpdp_scc" name="SCc_udcpdp_scc" compartment="scc" charge="-3">
        <notes>
          <html xmlns="http://www.w3.org/1999/xhtml">
            <p>FORMULA: C55H89O7P2</p>
          </html>
        </notes>
      </species>
      <species id="M_SCc_udcpp_scc" name="SCc_udcpp_scc" compartment="scc" charge="-2">
        <notes>
          <html xmlns="http://www.w3.org/1999/xhtml">
            <p>FORMULA: C55H89O4P</p>
          </html>
        </notes>
      </species>
      <species id="M_SCc_udp_scc" name="SCc_udp_scc" compartment="scc" charge="-3">
        <notes>
          <html xmlns="http://www.w3.org/1999/xhtml">
            <p>FORMULA: C9H11N2O12P2</p>
          </html>
        </notes>
      </species>
      <species id="M_SCc_udpg_scc" name="SCc_udpg_scc" compartment="scc" charge="-2">
        <notes>
          <html xmlns="http://www.w3.org/1999/xhtml">
            <p>FORMULA: C15H22N2O17P2</p>
          </html>
        </notes>
      </species>
      <species id="M_SCc_udpglcur_scc" name="SCc_udpglcur_scc" compartment="scc" charge="-3">
        <notes>
          <html xmlns="http://www.w3.org/1999/xhtml">
            <p>FORMULA: C15H19N2O18P2</p>
          </html>
        </notes>
      </species>
      <species id="M_SCc_ugmd_scc" name="SCc_ugmd_scc" compartment="scc" charge="-4">
        <notes>
          <html xmlns="http://www.w3.org/1999/xhtml">
            <p>FORMULA: C35H51N7O26P2</p>
          </html>
        </notes>
      </species>
      <species id="M_SCc_ugmda_scc" name="SCc_ugmda_scc" compartment="scc" charge="-4">
        <notes>
          <html xmlns="http://www.w3.org/1999/xhtml">
            <p>FORMULA: C41H61N9O28P2</p>
          </html>
        </notes>
      </species>
      <species id="M_SCc_ump_scc" name="SCc_ump_scc" compartment="scc" charge="-2">
        <notes>
          <html xmlns="http://www.w3.org/1999/xhtml">
            <p>FORMULA: C9H11N2O9P</p>
          </html>
        </notes>
      </species>
      <species id="M_SCc_uppg3_scc" name="SCc_uppg3_scc" compartment="scc" charge="-8">
        <notes>
          <html xmlns="http://www.w3.org/1999/xhtml">
            <p>FORMULA: C40H36N4O16</p>
          </html>
        </notes>
      </species>
      <species id="M_SCc_utp_scc" name="SCc_utp_scc" compartment="scc" charge="-4">
        <notes>
          <html xmlns="http://www.w3.org/1999/xhtml">
            <p>FORMULA: C9H11N2O15P3</p>
          </html>
        </notes>
      </species>
      <species id="M_SCc_val_L_scc" name="SCc_val_L_scc" compartment="scc" charge="0">
        <notes>
          <html xmlns="http://www.w3.org/1999/xhtml">
            <p>FORMULA: C5H11NO2</p>
          </html>
        </notes>
      </species>
      <species id="M_SCc_xmp_scc" name="SCc_xmp_scc" compartment="scc" charge="-2">
        <notes>
          <html xmlns="http://www.w3.org/1999/xhtml">
            <p>FORMULA: C10H11N4O9P</p>
          </html>
        </notes>
      </species>
      <species id="M_SCc_xu5p_D_scc" name="SCc_xu5p_D_scc" compartment="scc" charge="-2">
        <notes>
          <html xmlns="http://www.w3.org/1999/xhtml">
            <p>FORMULA: C5H9O8P</p>
          </html>
        </notes>
      </species>
      <species id="M_SCc_dutp_scc" name="SCc_dutp_scc" compartment="scc" charge="-4">
        <notes>
          <html xmlns="http://www.w3.org/1999/xhtml">
            <p>FORMULA: C9H11N2O14P3</p>
          </html>
        </notes>
      </species>
      <species id="M_SCc_zn2_scc" name="SCc_zn2_scc" compartment="scc" charge="2">
        <notes>
          <html xmlns="http://www.w3.org/1999/xhtml">
            <p>FORMULA: Zn</p>
          </html>
        </notes>
      </species>
      <species id="M_SCc_k_scc" name="SCc_k_scc" compartment="scc" charge="1">
        <notes>
          <html xmlns="http://www.w3.org/1999/xhtml">
            <p>FORMULA: K</p>
          </html>
        </notes>
      </species>
      <species id="M_SCc_pppi_scc" name="SCc_pppi_scc" compartment="scc" charge="-4">
        <notes>
          <html xmlns="http://www.w3.org/1999/xhtml">
            <p>FORMULA: HO10P3</p>
          </html>
        </notes>
      </species>
      <species id="M_4pasp_e" name="4pasp_e" compartment="e" charge="-2">
        <notes>
          <html xmlns="http://www.w3.org/1999/xhtml">
            <p>FORMULA: C4H6NO7P</p>
          </html>
        </notes>
      </species>
      <species id="M_8aonn_e" name="8aonn_e" compartment="e" charge="0">
        <notes>
          <html xmlns="http://www.w3.org/1999/xhtml">
            <p>FORMULA: C9H17NO3</p>
          </html>
        </notes>
      </species>
      <species id="M_ac_e" name="ac_e" compartment="e" charge="-1">
        <notes>
          <html xmlns="http://www.w3.org/1999/xhtml">
            <p>FORMULA: C2H3O2</p>
          </html>
        </notes>
      </species>
      <species id="M_ahcys_e" name="ahcys_e" compartment="e" charge="0">
        <notes>
          <html xmlns="http://www.w3.org/1999/xhtml">
            <p>FORMULA: C14H20N6O5S</p>
          </html>
        </notes>
      </species>
      <species id="M_4ampm_e" name="4ampm_e" compartment="e" charge="-2">
        <notes>
          <html xmlns="http://www.w3.org/1999/xhtml">
            <p>FORMULA: C6H8N3O4P</p>
          </html>
        </notes>
      </species>
      <species id="M_akg_e" name="akg_e" compartment="e" charge="-2">
        <notes>
          <html xmlns="http://www.w3.org/1999/xhtml">
            <p>FORMULA: C5H4O5</p>
          </html>
        </notes>
      </species>
      <species id="M_ala_D_e" name="ala_D_e" compartment="e" charge="0">
        <notes>
          <html xmlns="http://www.w3.org/1999/xhtml">
            <p>FORMULA: C3H7NO2</p>
          </html>
        </notes>
      </species>
      <species id="M_ala_L_e" name="ala_L_e" compartment="e" charge="0">
        <notes>
          <html xmlns="http://www.w3.org/1999/xhtml">
            <p>FORMULA: C3H7NO2</p>
          </html>
        </notes>
      </species>
      <species id="M_amet_e" name="amet_e" compartment="e" charge="1">
        <notes>
          <html xmlns="http://www.w3.org/1999/xhtml">
            <p>FORMULA: C15H23N6O5S</p>
          </html>
        </notes>
      </species>
      <species id="M_amob_e" name="amob_e" compartment="e" charge="0">
        <notes>
          <html xmlns="http://www.w3.org/1999/xhtml">
            <p>FORMULA: C15H19N5O6S</p>
          </html>
        </notes>
      </species>
      <species id="M_amp_e" name="amp_e" compartment="e" charge="-2">
        <notes>
          <html xmlns="http://www.w3.org/1999/xhtml">
            <p>FORMULA: C10H12N5O7P</p>
          </html>
        </notes>
      </species>
      <species id="M_anth_e" name="anth_e" compartment="e" charge="-1">
        <notes>
          <html xmlns="http://www.w3.org/1999/xhtml">
            <p>FORMULA: C7H6NO2</p>
          </html>
        </notes>
      </species>
      <species id="M_arg_L_e" name="arg_L_e" compartment="e" charge="1">
        <notes>
          <html xmlns="http://www.w3.org/1999/xhtml">
            <p>FORMULA: C6H15N4O2</p>
          </html>
        </notes>
      </species>
      <species id="M_asn_L_e" name="asn_L_e" compartment="e" charge="0">
        <notes>
          <html xmlns="http://www.w3.org/1999/xhtml">
            <p>FORMULA: C4H8N2O3</p>
          </html>
        </notes>
      </species>
      <species id="M_asp_L_e" name="asp_L_e" compartment="e" charge="-1">
        <notes>
          <html xmlns="http://www.w3.org/1999/xhtml">
            <p>FORMULA: C4H6NO4</p>
          </html>
        </notes>
      </species>
      <species id="M_btn_e" name="btn_e" compartment="e" charge="-1">
        <notes>
          <html xmlns="http://www.w3.org/1999/xhtml">
            <p>FORMULA: C10H15N2O3S</p>
          </html>
        </notes>
      </species>
      <species id="M_co2_e" name="co2_e" compartment="e" charge="0">
        <notes>
          <html xmlns="http://www.w3.org/1999/xhtml">
            <p>FORMULA: CO2</p>
          </html>
        </notes>
      </species>
      <species id="M_ctp_e" name="ctp_e" compartment="e" charge="-4">
        <notes>
          <html xmlns="http://www.w3.org/1999/xhtml">
            <p>FORMULA: C9H12N3O14P3</p>
          </html>
        </notes>
      </species>
      <species id="M_cys_L_e" name="cys_L_e" compartment="e" charge="0">
        <notes>
          <html xmlns="http://www.w3.org/1999/xhtml">
            <p>FORMULA: C3H7NO2S</p>
          </html>
        </notes>
      </species>
      <species id="M_dad_5_e" name="dad_5_e" compartment="e" charge="0">
        <notes>
          <html xmlns="http://www.w3.org/1999/xhtml">
            <p>FORMULA: C10H13N5O3</p>
          </html>
        </notes>
      </species>
      <species id="M_datp_e" name="datp_e" compartment="e" charge="-4">
        <notes>
          <html xmlns="http://www.w3.org/1999/xhtml">
            <p>FORMULA: C10H12N5O12P3</p>
          </html>
        </notes>
      </species>
      <species id="M_dctp_e" name="dctp_e" compartment="e" charge="-4">
        <notes>
          <html xmlns="http://www.w3.org/1999/xhtml">
            <p>FORMULA: C9H12N3O13P3</p>
          </html>
        </notes>
      </species>
      <species id="M_dgtp_e" name="dgtp_e" compartment="e" charge="-4">
        <notes>
          <html xmlns="http://www.w3.org/1999/xhtml">
            <p>FORMULA: C10H12N5O13P3</p>
          </html>
        </notes>
      </species>
      <species id="M_dttp_e" name="dttp_e" compartment="e" charge="-4">
        <notes>
          <html xmlns="http://www.w3.org/1999/xhtml">
            <p>FORMULA: C10H13N2O14P3</p>
          </html>
        </notes>
      </species>
      <species id="M_fad_e" name="fad_e" compartment="e" charge="-2">
        <notes>
          <html xmlns="http://www.w3.org/1999/xhtml">
            <p>FORMULA: C27H31N9O15P2</p>
          </html>
        </notes>
      </species>
      <species id="M_fe2_e" name="fe2_e" compartment="e" charge="2">
        <notes>
          <html xmlns="http://www.w3.org/1999/xhtml">
            <p>FORMULA: Fe</p>
          </html>
        </notes>
      </species>
      <species id="M_fmn_e" name="fmn_e" compartment="e" charge="-2">
        <notes>
          <html xmlns="http://www.w3.org/1999/xhtml">
            <p>FORMULA: C17H19N4O9P</p>
          </html>
        </notes>
      </species>
      <species id="M_for_e" name="for_e" compartment="e" charge="-1">
        <notes>
          <html xmlns="http://www.w3.org/1999/xhtml">
            <p>FORMULA: CH1O2</p>
          </html>
        </notes>
      </species>
      <species id="M_fru_e" name="fru_e" compartment="e" charge="0">
        <notes>
          <html xmlns="http://www.w3.org/1999/xhtml">
            <p>FORMULA: C6H12O6</p>
          </html>
        </notes>
      </species>
      <species id="M_fum_e" name="fum_e" compartment="e" charge="-2">
        <notes>
          <html xmlns="http://www.w3.org/1999/xhtml">
            <p>FORMULA: C4H2O4</p>
          </html>
        </notes>
      </species>
      <species id="M_gcald_e" name="gcald_e" compartment="e" charge="0">
        <notes>
          <html xmlns="http://www.w3.org/1999/xhtml">
            <p>FORMULA: C2H4O2</p>
          </html>
        </notes>
      </species>
      <species id="M_glc_D_e" name="glc_D_e" compartment="e" charge="0">
        <notes>
          <html xmlns="http://www.w3.org/1999/xhtml">
            <p>FORMULA: C6H12O6</p>
          </html>
        </notes>
      </species>
      <species id="M_gln_L_e" name="gln_L_e" compartment="e" charge="0">
        <notes>
          <html xmlns="http://www.w3.org/1999/xhtml">
            <p>FORMULA: C5H10N2O3</p>
          </html>
        </notes>
      </species>
      <species id="M_glu_L_e" name="glu_L_e" compartment="e" charge="-1">
        <notes>
          <html xmlns="http://www.w3.org/1999/xhtml">
            <p>FORMULA: C5H8NO4</p>
          </html>
        </notes>
      </species>
      <species id="M_gly_e" name="gly_e" compartment="e" charge="0">
        <notes>
          <html xmlns="http://www.w3.org/1999/xhtml">
            <p>FORMULA: C2H5NO2</p>
          </html>
        </notes>
      </species>
      <species id="M_glyc_e" name="glyc_e" compartment="e" charge="0">
        <notes>
          <html xmlns="http://www.w3.org/1999/xhtml">
            <p>FORMULA: C3H8O3</p>
          </html>
        </notes>
      </species>
      <species id="M_gthrd_e" name="gthrd_e" compartment="e" charge="-1">
        <notes>
          <html xmlns="http://www.w3.org/1999/xhtml">
            <p>FORMULA: C10H16N3O6S</p>
          </html>
        </notes>
      </species>
      <species id="M_gtp_e" name="gtp_e" compartment="e" charge="-4">
        <notes>
          <html xmlns="http://www.w3.org/1999/xhtml">
            <p>FORMULA: C10H12N5O14P3</p>
          </html>
        </notes>
      </species>
      <species id="M_h2o_e" name="h2o_e" compartment="e" charge="0">
        <notes>
          <html xmlns="http://www.w3.org/1999/xhtml">
            <p>FORMULA: H2O</p>
          </html>
        </notes>
      </species>
      <species id="M_h2s_e" name="h2s_e" compartment="e" charge="0">
        <notes>
          <html xmlns="http://www.w3.org/1999/xhtml">
            <p>FORMULA: H2S</p>
          </html>
        </notes>
      </species>
      <species id="M_h_e" name="h_e" compartment="e" charge="1">
        <notes>
          <html xmlns="http://www.w3.org/1999/xhtml">
            <p>FORMULA: H</p>
          </html>
        </notes>
      </species>
      <species id="M_his_L_e" name="his_L_e" compartment="e" charge="0">
        <notes>
          <html xmlns="http://www.w3.org/1999/xhtml">
            <p>FORMULA: C6H9N3O2</p>
          </html>
        </notes>
      </species>
      <species id="M_hxan_e" name="hxan_e" compartment="e" charge="0">
        <notes>
          <html xmlns="http://www.w3.org/1999/xhtml">
            <p>FORMULA: C5H4N4O</p>
          </html>
        </notes>
      </species>
      <species id="M_ile_L_e" name="ile_L_e" compartment="e" charge="0">
        <notes>
          <html xmlns="http://www.w3.org/1999/xhtml">
            <p>FORMULA: C6H13NO2</p>
          </html>
        </notes>
      </species>
      <species id="M_kdo2lipid4L_e" name="kdo2lipid4L_e" compartment="e" charge="-6">
        <notes>
          <html xmlns="http://www.w3.org/1999/xhtml">
            <p>FORMULA: C96H170N2O38P2</p>
          </html>
        </notes>
      </species>
      <species id="M_leu_L_e" name="leu_L_e" compartment="e" charge="0">
        <notes>
          <html xmlns="http://www.w3.org/1999/xhtml">
            <p>FORMULA: C6H13NO2</p>
          </html>
        </notes>
      </species>
      <species id="M_lys_L_e" name="lys_L_e" compartment="e" charge="1">
        <notes>
          <html xmlns="http://www.w3.org/1999/xhtml">
            <p>FORMULA: C6H15N2O2</p>
          </html>
        </notes>
      </species>
      <species id="M_met_L_e" name="met_L_e" compartment="e" charge="0">
        <notes>
          <html xmlns="http://www.w3.org/1999/xhtml">
            <p>FORMULA: C5H11NO2S</p>
          </html>
        </notes>
      </species>
      <species id="M_nad_e" name="nad_e" compartment="e" charge="-1">
        <notes>
          <html xmlns="http://www.w3.org/1999/xhtml">
            <p>FORMULA: C21H26N7O14P2</p>
          </html>
        </notes>
      </species>
      <species id="M_nadp_e" name="nadp_e" compartment="e" charge="-3">
        <notes>
          <html xmlns="http://www.w3.org/1999/xhtml">
            <p>FORMULA: C21H25N7O17P3</p>
          </html>
        </notes>
      </species>
      <species id="M_nh4_e" name="nh4_e" compartment="e" charge="1">
        <notes>
          <html xmlns="http://www.w3.org/1999/xhtml">
            <p>FORMULA: H4N</p>
          </html>
        </notes>
      </species>
      <species id="M_nicrnt_e" name="nicrnt_e" compartment="e" charge="-2">
        <notes>
          <html xmlns="http://www.w3.org/1999/xhtml">
            <p>FORMULA: C11H12NO9P</p>
          </html>
        </notes>
      </species>
      <species id="M_o2_e" name="o2_e" compartment="e" charge="0">
        <notes>
          <html xmlns="http://www.w3.org/1999/xhtml">
            <p>FORMULA: O2</p>
          </html>
        </notes>
      </species>
      <species id="M_phe_L_e" name="phe_L_e" compartment="e" charge="0">
        <notes>
          <html xmlns="http://www.w3.org/1999/xhtml">
            <p>FORMULA: C9H11NO2</p>
          </html>
        </notes>
      </species>
      <species id="M_pheme_e" name="pheme_e" compartment="e" charge="-2">
        <notes>
          <html xmlns="http://www.w3.org/1999/xhtml">
            <p>FORMULA: C34H30FeN4O4</p>
          </html>
        </notes>
      </species>
      <species id="M_pi_e" name="pi_e" compartment="e" charge="-2">
        <notes>
          <html xmlns="http://www.w3.org/1999/xhtml">
            <p>FORMULA: HO4P</p>
          </html>
        </notes>
      </species>
      <species id="M_pnto_R_e" name="pnto_R_e" compartment="e" charge="-1">
        <notes>
          <html xmlns="http://www.w3.org/1999/xhtml">
            <p>FORMULA: C9H16NO5</p>
          </html>
        </notes>
      </species>
      <species id="M_ppbng_e" name="ppbng_e" compartment="e" charge="-1">
        <notes>
          <html xmlns="http://www.w3.org/1999/xhtml">
            <p>FORMULA: C10H13N2O4</p>
          </html>
        </notes>
      </species>
      <species id="M_pro_L_e" name="pro_L_e" compartment="e" charge="0">
        <notes>
          <html xmlns="http://www.w3.org/1999/xhtml">
            <p>FORMULA: C5H9NO2</p>
          </html>
        </notes>
      </species>
      <species id="M_pydx5p_e" name="pydx5p_e" compartment="e" charge="-2">
        <notes>
          <html xmlns="http://www.w3.org/1999/xhtml">
            <p>FORMULA: C8H8NO6P</p>
          </html>
        </notes>
      </species>
      <species id="M_ribflv_e" name="ribflv_e" compartment="e" charge="0">
        <notes>
          <html xmlns="http://www.w3.org/1999/xhtml">
            <p>FORMULA: C17H20N4O6</p>
          </html>
        </notes>
      </species>
      <species id="M_SCc_Biomass_e" name="SCc_Biomass_e" compartment="e" charge="0"/>
      <species id="M_ser_L_e" name="ser_L_e" compartment="e" charge="0">
        <notes>
          <html xmlns="http://www.w3.org/1999/xhtml">
            <p>FORMULA: C3H7NO3</p>
          </html>
        </notes>
      </species>
      <species id="M_sheme_e" name="sheme_e" compartment="e" charge="-8">
        <notes>
          <html xmlns="http://www.w3.org/1999/xhtml">
            <p>FORMULA: C42H36FeN4O16</p>
          </html>
        </notes>
      </species>
      <species id="M_skm_e" name="skm_e" compartment="e" charge="-1">
        <notes>
          <html xmlns="http://www.w3.org/1999/xhtml">
            <p>FORMULA: C7H9O5</p>
          </html>
        </notes>
      </species>
      <species id="M_so4_e" name="so4_e" compartment="e" charge="-2">
        <notes>
          <html xmlns="http://www.w3.org/1999/xhtml">
            <p>FORMULA: O4S</p>
          </html>
        </notes>
      </species>
      <species id="M_thf_e" name="thf_e" compartment="e" charge="-2">
        <notes>
          <html xmlns="http://www.w3.org/1999/xhtml">
            <p>FORMULA: C19H21N7O6</p>
          </html>
        </notes>
      </species>
      <species id="M_thm_e" name="thm_e" compartment="e" charge="1">
        <notes>
          <html xmlns="http://www.w3.org/1999/xhtml">
            <p>FORMULA: C12H17N4OS</p>
          </html>
        </notes>
      </species>
      <species id="M_thmpp_e" name="thmpp_e" compartment="e" charge="-2">
        <notes>
          <html xmlns="http://www.w3.org/1999/xhtml">
            <p>FORMULA: C12H16N4O7P2S</p>
          </html>
        </notes>
      </species>
      <species id="M_thr_L_e" name="thr_L_e" compartment="e" charge="0">
        <notes>
          <html xmlns="http://www.w3.org/1999/xhtml">
            <p>FORMULA: C4H9NO3</p>
          </html>
        </notes>
      </species>
      <species id="M_trp_L_e" name="trp_L_e" compartment="e" charge="0">
        <notes>
          <html xmlns="http://www.w3.org/1999/xhtml">
            <p>FORMULA: C11H12N2O2</p>
          </html>
        </notes>
      </species>
      <species id="M_tyr_L_e" name="tyr_L_e" compartment="e" charge="0">
        <notes>
          <html xmlns="http://www.w3.org/1999/xhtml">
            <p>FORMULA: C9H11NO3</p>
          </html>
        </notes>
      </species>
      <species id="M_udpglcur_e" name="udpglcur_e" compartment="e" charge="-3">
        <notes>
          <html xmlns="http://www.w3.org/1999/xhtml">
            <p>FORMULA: C15H19N2O18P2</p>
          </html>
        </notes>
      </species>
      <species id="M_utp_e" name="utp_e" compartment="e" charge="-4">
        <notes>
          <html xmlns="http://www.w3.org/1999/xhtml">
            <p>FORMULA: C9H11N2O15P3</p>
          </html>
        </notes>
      </species>
      <species id="M_val_L_e" name="val_L_e" compartment="e" charge="0">
        <notes>
          <html xmlns="http://www.w3.org/1999/xhtml">
            <p>FORMULA: C5H11NO2</p>
          </html>
        </notes>
      </species>
      <species id="M_zn2_e" name="zn2_e" compartment="e" charge="2">
        <notes>
          <html xmlns="http://www.w3.org/1999/xhtml">
            <p>FORMULA: Zn</p>
          </html>
        </notes>
      </species>
      <species id="M_k_e" name="k_e" compartment="e" charge="1">
        <notes>
          <html xmlns="http://www.w3.org/1999/xhtml">
            <p>FORMULA: K</p>
          </html>
        </notes>
      </species>
      <species id="M_BCc_10fthf_bcc" name="BCc_10fthf_bcc" compartment="bcc" charge="-2">
        <notes>
          <html xmlns="http://www.w3.org/1999/xhtml">
            <p>FORMULA: C20H21N7O7</p>
          </html>
        </notes>
      </species>
      <species id="M_BCc_13dpg_bcc" name="BCc_13dpg_bcc" compartment="bcc" charge="-4">
        <notes>
          <html xmlns="http://www.w3.org/1999/xhtml">
            <p>FORMULA: C3H4O10P2</p>
          </html>
        </notes>
      </species>
      <species id="M_BCc_23dhdp_bcc" name="BCc_23dhdp_bcc" compartment="bcc" charge="-2">
        <notes>
          <html xmlns="http://www.w3.org/1999/xhtml">
            <p>FORMULA: C7H5NO4</p>
          </html>
        </notes>
      </species>
      <species id="M_BCc_23dhmb_bcc" name="BCc_23dhmb_bcc" compartment="bcc" charge="-1">
        <notes>
          <html xmlns="http://www.w3.org/1999/xhtml">
            <p>FORMULA: C5H9O4</p>
          </html>
        </notes>
      </species>
      <species id="M_BCc_23dhmp_bcc" name="BCc_23dhmp_bcc" compartment="bcc" charge="-1">
        <notes>
          <html xmlns="http://www.w3.org/1999/xhtml">
            <p>FORMULA: C6H11O4</p>
          </html>
        </notes>
      </species>
      <species id="M_BCc_26dap_LL_bcc" name="BCc_26dap_LL_bcc" compartment="bcc" charge="0">
        <notes>
          <html xmlns="http://www.w3.org/1999/xhtml">
            <p>FORMULA: C7H14N2O4</p>
          </html>
        </notes>
      </species>
      <species id="M_BCc_26dap_M_bcc" name="BCc_26dap_M_bcc" compartment="bcc" charge="0">
        <notes>
          <html xmlns="http://www.w3.org/1999/xhtml">
            <p>FORMULA: C7H14N2O4</p>
          </html>
        </notes>
      </species>
      <species id="M_BCc_2ahbut_bcc" name="BCc_2ahbut_bcc" compartment="bcc" charge="-1">
        <notes>
          <html xmlns="http://www.w3.org/1999/xhtml">
            <p>FORMULA: C6H9O4</p>
          </html>
        </notes>
      </species>
      <species id="M_BCc_2dda7p_bcc" name="BCc_2dda7p_bcc" compartment="bcc" charge="-3">
        <notes>
          <html xmlns="http://www.w3.org/1999/xhtml">
            <p>FORMULA: C7H10O10P</p>
          </html>
        </notes>
      </species>
      <species id="M_BCc_2ippm_bcc" name="BCc_2ippm_bcc" compartment="bcc" charge="-2">
        <notes>
          <html xmlns="http://www.w3.org/1999/xhtml">
            <p>FORMULA: C7H8O4</p>
          </html>
        </notes>
      </species>
      <species id="M_BCc_2obut_bcc" name="BCc_2obut_bcc" compartment="bcc" charge="-1">
        <notes>
          <html xmlns="http://www.w3.org/1999/xhtml">
            <p>FORMULA: C4H5O3</p>
          </html>
        </notes>
      </species>
      <species id="M_BCc_2pg_bcc" name="BCc_2pg_bcc" compartment="bcc" charge="-3">
        <notes>
          <html xmlns="http://www.w3.org/1999/xhtml">
            <p>FORMULA: C3H4O7P</p>
          </html>
        </notes>
      </species>
      <species id="M_BCc_3c2hmp_bcc" name="BCc_3c2hmp_bcc" compartment="bcc" charge="-2">
        <notes>
          <html xmlns="http://www.w3.org/1999/xhtml">
            <p>FORMULA: C7H10O5</p>
          </html>
        </notes>
      </species>
      <species id="M_BCc_3c3hmp_bcc" name="BCc_3c3hmp_bcc" compartment="bcc" charge="-2">
        <notes>
          <html xmlns="http://www.w3.org/1999/xhtml">
            <p>FORMULA: C7H10O5</p>
          </html>
        </notes>
      </species>
      <species id="M_BCc_3c4mop_bcc" name="BCc_3c4mop_bcc" compartment="bcc" charge="-2">
        <notes>
          <html xmlns="http://www.w3.org/1999/xhtml">
            <p>FORMULA: C7H8O5</p>
          </html>
        </notes>
      </species>
      <species id="M_BCc_3dhq_bcc" name="BCc_3dhq_bcc" compartment="bcc" charge="-1">
        <notes>
          <html xmlns="http://www.w3.org/1999/xhtml">
            <p>FORMULA: C7H9O6</p>
          </html>
        </notes>
      </species>
      <species id="M_BCc_3dhsk_bcc" name="BCc_3dhsk_bcc" compartment="bcc" charge="-1">
        <notes>
          <html xmlns="http://www.w3.org/1999/xhtml">
            <p>FORMULA: C7H7O5</p>
          </html>
        </notes>
      </species>
      <species id="M_BCc_3mob_bcc" name="BCc_3mob_bcc" compartment="bcc" charge="-1">
        <notes>
          <html xmlns="http://www.w3.org/1999/xhtml">
            <p>FORMULA: C5H7O3</p>
          </html>
        </notes>
      </species>
      <species id="M_BCc_3mop_bcc" name="BCc_3mop_bcc" compartment="bcc" charge="-1">
        <notes>
          <html xmlns="http://www.w3.org/1999/xhtml">
            <p>FORMULA: C6H9O3</p>
          </html>
        </notes>
      </species>
      <species id="M_BCc_3pg_bcc" name="BCc_3pg_bcc" compartment="bcc" charge="-3">
        <notes>
          <html xmlns="http://www.w3.org/1999/xhtml">
            <p>FORMULA: C3H4O7P</p>
          </html>
        </notes>
      </species>
      <species id="M_BCc_3psme_bcc" name="BCc_3psme_bcc" compartment="bcc" charge="-4">
        <notes>
          <html xmlns="http://www.w3.org/1999/xhtml">
            <p>FORMULA: C10H9O10P</p>
          </html>
        </notes>
      </species>
      <species id="M_BCc_4mop_bcc" name="BCc_4mop_bcc" compartment="bcc" charge="-1">
        <notes>
          <html xmlns="http://www.w3.org/1999/xhtml">
            <p>FORMULA: C6H9O3</p>
          </html>
        </notes>
      </species>
      <species id="M_BCc_4pasp_bcc" name="BCc_4pasp_bcc" compartment="bcc" charge="-2">
        <notes>
          <html xmlns="http://www.w3.org/1999/xhtml">
            <p>FORMULA: C4H6NO7P</p>
          </html>
        </notes>
      </species>
      <species id="M_BCc_5mthf_bcc" name="BCc_5mthf_bcc" compartment="bcc" charge="-1">
        <notes>
          <html xmlns="http://www.w3.org/1999/xhtml">
            <p>FORMULA: C20H24N7O6</p>
          </html>
        </notes>
      </species>
      <species id="M_BCc_6pgc_bcc" name="BCc_6pgc_bcc" compartment="bcc" charge="-3">
        <notes>
          <html xmlns="http://www.w3.org/1999/xhtml">
            <p>FORMULA: C6H10O10P</p>
          </html>
        </notes>
      </species>
      <species id="M_BCc_6pgl_bcc" name="BCc_6pgl_bcc" compartment="bcc" charge="-2">
        <notes>
          <html xmlns="http://www.w3.org/1999/xhtml">
            <p>FORMULA: C6H9O9P</p>
          </html>
        </notes>
      </species>
      <species id="M_BCc_ACP_bcc" name="BCc_ACP_bcc" compartment="bcc" charge="-1">
        <notes>
          <html xmlns="http://www.w3.org/1999/xhtml">
            <p>FORMULA: C11H21N2O7PRS</p>
          </html>
        </notes>
      </species>
      <species id="M_BCc_acACP_bcc" name="BCc_acACP_bcc" compartment="bcc" charge="-1">
        <notes>
          <html xmlns="http://www.w3.org/1999/xhtml">
            <p>FORMULA: C13H23N2O8PRS</p>
          </html>
        </notes>
      </species>
      <species id="M_BCc_ac_bcc" name="BCc_ac_bcc" compartment="bcc" charge="-1">
        <notes>
          <html xmlns="http://www.w3.org/1999/xhtml">
            <p>FORMULA: C2H3O2</p>
          </html>
        </notes>
      </species>
      <species id="M_BCc_accoa_bcc" name="BCc_accoa_bcc" compartment="bcc" charge="-4">
        <notes>
          <html xmlns="http://www.w3.org/1999/xhtml">
            <p>FORMULA: C23H34N7O17P3S</p>
          </html>
        </notes>
      </species>
      <species id="M_BCc_actACP_bcc" name="BCc_actACP_bcc" compartment="bcc" charge="-1">
        <notes>
          <html xmlns="http://www.w3.org/1999/xhtml">
            <p>FORMULA: C15H25N2O9PRS</p>
          </html>
        </notes>
      </species>
      <species id="M_BCc_actp_bcc" name="BCc_actp_bcc" compartment="bcc" charge="-2">
        <notes>
          <html xmlns="http://www.w3.org/1999/xhtml">
            <p>FORMULA: C2H3O5P</p>
          </html>
        </notes>
      </species>
      <species id="M_BCc_adp_bcc" name="BCc_adp_bcc" compartment="bcc" charge="-3">
        <notes>
          <html xmlns="http://www.w3.org/1999/xhtml">
            <p>FORMULA: C10H12N5O10P2</p>
          </html>
        </notes>
      </species>
      <species id="M_BCc_aicar_bcc" name="BCc_aicar_bcc" compartment="bcc" charge="-2">
        <notes>
          <html xmlns="http://www.w3.org/1999/xhtml">
            <p>FORMULA: C9H13N4O8P</p>
          </html>
        </notes>
      </species>
      <species id="M_BCc_akg_bcc" name="BCc_akg_bcc" compartment="bcc" charge="-2">
        <notes>
          <html xmlns="http://www.w3.org/1999/xhtml">
            <p>FORMULA: C5H4O5</p>
          </html>
        </notes>
      </species>
      <species id="M_BCc_ala_L_bcc" name="BCc_ala_L_bcc" compartment="bcc" charge="0">
        <notes>
          <html xmlns="http://www.w3.org/1999/xhtml">
            <p>FORMULA: C3H7NO2</p>
          </html>
        </notes>
      </species>
      <species id="M_BCc_alac_S_bcc" name="BCc_alac_S_bcc" compartment="bcc" charge="-1">
        <notes>
          <html xmlns="http://www.w3.org/1999/xhtml">
            <p>FORMULA: C5H7O4</p>
          </html>
        </notes>
      </species>
      <species id="M_BCc_amet_bcc" name="BCc_amet_bcc" compartment="bcc" charge="1">
        <notes>
          <html xmlns="http://www.w3.org/1999/xhtml">
            <p>FORMULA: C15H23N6O5S</p>
          </html>
        </notes>
      </species>
      <species id="M_BCc_amp_bcc" name="BCc_amp_bcc" compartment="bcc" charge="-2">
        <notes>
          <html xmlns="http://www.w3.org/1999/xhtml">
            <p>FORMULA: C10H12N5O7P</p>
          </html>
        </notes>
      </species>
      <species id="M_BCc_anth_bcc" name="BCc_anth_bcc" compartment="bcc" charge="-1">
        <notes>
          <html xmlns="http://www.w3.org/1999/xhtml">
            <p>FORMULA: C7H6NO2</p>
          </html>
        </notes>
      </species>
      <species id="M_BCc_arg_L_bcc" name="BCc_arg_L_bcc" compartment="bcc" charge="1">
        <notes>
          <html xmlns="http://www.w3.org/1999/xhtml">
            <p>FORMULA: C6H15N4O2</p>
          </html>
        </notes>
      </species>
      <species id="M_BCc_argsuc_bcc" name="BCc_argsuc_bcc" compartment="bcc" charge="-1">
        <notes>
          <html xmlns="http://www.w3.org/1999/xhtml">
            <p>FORMULA: C10H17N4O6</p>
          </html>
        </notes>
      </species>
      <species id="M_BCc_asn_L_bcc" name="BCc_asn_L_bcc" compartment="bcc" charge="0">
        <notes>
          <html xmlns="http://www.w3.org/1999/xhtml">
            <p>FORMULA: C4H8N2O3</p>
          </html>
        </notes>
      </species>
      <species id="M_BCc_asp_L_bcc" name="BCc_asp_L_bcc" compartment="bcc" charge="-1">
        <notes>
          <html xmlns="http://www.w3.org/1999/xhtml">
            <p>FORMULA: C4H6NO4</p>
          </html>
        </notes>
      </species>
      <species id="M_BCc_aspsa_bcc" name="BCc_aspsa_bcc" compartment="bcc" charge="0">
        <notes>
          <html xmlns="http://www.w3.org/1999/xhtml">
            <p>FORMULA: C4H7NO3</p>
          </html>
        </notes>
      </species>
      <species id="M_BCc_atp_bcc" name="BCc_atp_bcc" compartment="bcc" charge="-4">
        <notes>
          <html xmlns="http://www.w3.org/1999/xhtml">
            <p>FORMULA: C10H12N5O13P3</p>
          </html>
        </notes>
      </species>
      <species id="M_BCc_btn_bcc" name="BCc_btn_bcc" compartment="bcc" charge="-1">
        <notes>
          <html xmlns="http://www.w3.org/1999/xhtml">
            <p>FORMULA: C10H15N2O3S</p>
          </html>
        </notes>
      </species>
      <species id="M_BCc_cbp_bcc" name="BCc_cbp_bcc" compartment="bcc" charge="-2">
        <notes>
          <html xmlns="http://www.w3.org/1999/xhtml">
            <p>FORMULA: CH2NO5P</p>
          </html>
        </notes>
      </species>
      <species id="M_BCc_chor_bcc" name="BCc_chor_bcc" compartment="bcc" charge="-2">
        <notes>
          <html xmlns="http://www.w3.org/1999/xhtml">
            <p>FORMULA: C10H8O6</p>
          </html>
        </notes>
      </species>
      <species id="M_BCc_citr_L_bcc" name="BCc_citr_L_bcc" compartment="bcc" charge="0">
        <notes>
          <html xmlns="http://www.w3.org/1999/xhtml">
            <p>FORMULA: C6H13N3O3</p>
          </html>
        </notes>
      </species>
      <species id="M_BCc_co2_bcc" name="BCc_co2_bcc" compartment="bcc" charge="0">
        <notes>
          <html xmlns="http://www.w3.org/1999/xhtml">
            <p>FORMULA: CO2</p>
          </html>
        </notes>
      </species>
      <species id="M_BCc_coa_bcc" name="BCc_coa_bcc" compartment="bcc" charge="-4">
        <notes>
          <html xmlns="http://www.w3.org/1999/xhtml">
            <p>FORMULA: C21H32N7O16P3S</p>
          </html>
        </notes>
      </species>
      <species id="M_BCc_ctp_bcc" name="BCc_ctp_bcc" compartment="bcc" charge="-4">
        <notes>
          <html xmlns="http://www.w3.org/1999/xhtml">
            <p>FORMULA: C9H12N3O14P3</p>
          </html>
        </notes>
      </species>
      <species id="M_BCc_cys_L_bcc" name="BCc_cys_L_bcc" compartment="bcc" charge="0">
        <notes>
          <html xmlns="http://www.w3.org/1999/xhtml">
            <p>FORMULA: C3H7NO2S</p>
          </html>
        </notes>
      </species>
      <species id="M_BCc_dad_5_bcc" name="BCc_dad_5_bcc" compartment="bcc" charge="0">
        <notes>
          <html xmlns="http://www.w3.org/1999/xhtml">
            <p>FORMULA: C10H13N5O3</p>
          </html>
        </notes>
      </species>
      <species id="M_BCc_datp_bcc" name="BCc_datp_bcc" compartment="bcc" charge="-4">
        <notes>
          <html xmlns="http://www.w3.org/1999/xhtml">
            <p>FORMULA: C10H12N5O12P3</p>
          </html>
        </notes>
      </species>
      <species id="M_BCc_dctp_bcc" name="BCc_dctp_bcc" compartment="bcc" charge="-4">
        <notes>
          <html xmlns="http://www.w3.org/1999/xhtml">
            <p>FORMULA: C9H12N3O13P3</p>
          </html>
        </notes>
      </species>
      <species id="M_BCc_dgtp_bcc" name="BCc_dgtp_bcc" compartment="bcc" charge="-4">
        <notes>
          <html xmlns="http://www.w3.org/1999/xhtml">
            <p>FORMULA: C10H12N5O13P3</p>
          </html>
        </notes>
      </species>
      <species id="M_BCc_dhap_bcc" name="BCc_dhap_bcc" compartment="bcc" charge="-2">
        <notes>
          <html xmlns="http://www.w3.org/1999/xhtml">
            <p>FORMULA: C3H5O6P</p>
          </html>
        </notes>
      </species>
      <species id="M_BCc_dttp_bcc" name="BCc_dttp_bcc" compartment="bcc" charge="-4">
        <notes>
          <html xmlns="http://www.w3.org/1999/xhtml">
            <p>FORMULA: C10H13N2O14P3</p>
          </html>
        </notes>
      </species>
      <species id="M_BCc_e4p_bcc" name="BCc_e4p_bcc" compartment="bcc" charge="-2">
        <notes>
          <html xmlns="http://www.w3.org/1999/xhtml">
            <p>FORMULA: C4H7O7P</p>
          </html>
        </notes>
      </species>
      <species id="M_BCc_eig3p_bcc" name="BCc_eig3p_bcc" compartment="bcc" charge="-2">
        <notes>
          <html xmlns="http://www.w3.org/1999/xhtml">
            <p>FORMULA: C6H9N2O6P</p>
          </html>
        </notes>
      </species>
      <species id="M_BCc_f6p_bcc" name="BCc_f6p_bcc" compartment="bcc" charge="-2">
        <notes>
          <html xmlns="http://www.w3.org/1999/xhtml">
            <p>FORMULA: C6H11O9P</p>
          </html>
        </notes>
      </species>
      <species id="M_BCc_fad_bcc" name="BCc_fad_bcc" compartment="bcc" charge="-2">
        <notes>
          <html xmlns="http://www.w3.org/1999/xhtml">
            <p>FORMULA: C27H31N9O15P2</p>
          </html>
        </notes>
      </species>
      <species id="M_BCc_fdp_bcc" name="BCc_fdp_bcc" compartment="bcc" charge="-4">
        <notes>
          <html xmlns="http://www.w3.org/1999/xhtml">
            <p>FORMULA: C6H10O12P2</p>
          </html>
        </notes>
      </species>
      <species id="M_BCc_frdp_bcc" name="BCc_frdp_bcc" compartment="bcc" charge="-3">
        <notes>
          <html xmlns="http://www.w3.org/1999/xhtml">
            <p>FORMULA: C15H25O7P2</p>
          </html>
        </notes>
      </species>
      <species id="M_BCc_fum_bcc" name="BCc_fum_bcc" compartment="bcc" charge="-2">
        <notes>
          <html xmlns="http://www.w3.org/1999/xhtml">
            <p>FORMULA: C4H2O4</p>
          </html>
        </notes>
      </species>
      <species id="M_BCc_g3p_bcc" name="BCc_g3p_bcc" compartment="bcc" charge="-2">
        <notes>
          <html xmlns="http://www.w3.org/1999/xhtml">
            <p>FORMULA: C3H5O6P</p>
          </html>
        </notes>
      </species>
      <species id="M_BCc_g6p_bcc" name="BCc_g6p_bcc" compartment="bcc" charge="-2">
        <notes>
          <html xmlns="http://www.w3.org/1999/xhtml">
            <p>FORMULA: C6H11O9P</p>
          </html>
        </notes>
      </species>
      <species id="M_BCc_gln_L_bcc" name="BCc_gln_L_bcc" compartment="bcc" charge="0">
        <notes>
          <html xmlns="http://www.w3.org/1999/xhtml">
            <p>FORMULA: C5H10N2O3</p>
          </html>
        </notes>
      </species>
      <species id="M_BCc_glu_L_bcc" name="BCc_glu_L_bcc" compartment="bcc" charge="-1">
        <notes>
          <html xmlns="http://www.w3.org/1999/xhtml">
            <p>FORMULA: C5H8NO4</p>
          </html>
        </notes>
      </species>
      <species id="M_BCc_gly_bcc" name="BCc_gly_bcc" compartment="bcc" charge="0">
        <notes>
          <html xmlns="http://www.w3.org/1999/xhtml">
            <p>FORMULA: C2H5NO2</p>
          </html>
        </notes>
      </species>
      <species id="M_BCc_gtp_bcc" name="BCc_gtp_bcc" compartment="bcc" charge="-4">
        <notes>
          <html xmlns="http://www.w3.org/1999/xhtml">
            <p>FORMULA: C10H12N5O14P3</p>
          </html>
        </notes>
      </species>
      <species id="M_BCc_h2o_bcc" name="BCc_h2o_bcc" compartment="bcc" charge="0">
        <notes>
          <html xmlns="http://www.w3.org/1999/xhtml">
            <p>FORMULA: H2O</p>
          </html>
        </notes>
      </species>
      <species id="M_BCc_h_bcc" name="BCc_h_bcc" compartment="bcc" charge="1">
        <notes>
          <html xmlns="http://www.w3.org/1999/xhtml">
            <p>FORMULA: H</p>
          </html>
        </notes>
      </species>
      <species id="M_BCc_hco3_bcc" name="BCc_hco3_bcc" compartment="bcc" charge="-1">
        <notes>
          <html xmlns="http://www.w3.org/1999/xhtml">
            <p>FORMULA: CHO3</p>
          </html>
        </notes>
      </species>
      <species id="M_BCc_hcys_L_bcc" name="BCc_hcys_L_bcc" compartment="bcc" charge="0">
        <notes>
          <html xmlns="http://www.w3.org/1999/xhtml">
            <p>FORMULA: C4H9NO2S</p>
          </html>
        </notes>
      </species>
      <species id="M_BCc_hemeO_bcc" name="BCc_hemeO_bcc" compartment="bcc" charge="-2">
        <notes>
          <html xmlns="http://www.w3.org/1999/xhtml">
            <p>FORMULA: C49H56FeN4O5</p>
          </html>
        </notes>
      </species>
      <species id="M_BCc_his_L_bcc" name="BCc_his_L_bcc" compartment="bcc" charge="0">
        <notes>
          <html xmlns="http://www.w3.org/1999/xhtml">
            <p>FORMULA: C6H9N3O2</p>
          </html>
        </notes>
      </species>
      <species id="M_BCc_hisp_bcc" name="BCc_hisp_bcc" compartment="bcc" charge="-1">
        <notes>
          <html xmlns="http://www.w3.org/1999/xhtml">
            <p>FORMULA: C6H11N3O4P</p>
          </html>
        </notes>
      </species>
      <species id="M_BCc_histd_bcc" name="BCc_histd_bcc" compartment="bcc" charge="1">
        <notes>
          <html xmlns="http://www.w3.org/1999/xhtml">
            <p>FORMULA: C6H12N3O</p>
          </html>
        </notes>
      </species>
      <species id="M_BCc_hom_L_bcc" name="BCc_hom_L_bcc" compartment="bcc" charge="0">
        <notes>
          <html xmlns="http://www.w3.org/1999/xhtml">
            <p>FORMULA: C4H9NO3</p>
          </html>
        </notes>
      </species>
      <species id="M_BCc_ile_L_bcc" name="BCc_ile_L_bcc" compartment="bcc" charge="0">
        <notes>
          <html xmlns="http://www.w3.org/1999/xhtml">
            <p>FORMULA: C6H13NO2</p>
          </html>
        </notes>
      </species>
      <species id="M_BCc_imacp_bcc" name="BCc_imacp_bcc" compartment="bcc" charge="-2">
        <notes>
          <html xmlns="http://www.w3.org/1999/xhtml">
            <p>FORMULA: C6H7N2O5P</p>
          </html>
        </notes>
      </species>
      <species id="M_BCc_leu_L_bcc" name="BCc_leu_L_bcc" compartment="bcc" charge="0">
        <notes>
          <html xmlns="http://www.w3.org/1999/xhtml">
            <p>FORMULA: C6H13NO2</p>
          </html>
        </notes>
      </species>
      <species id="M_BCc_lipopb_bcc" name="BCc_lipopb_bcc" compartment="bcc" charge="0">
        <notes>
          <html xmlns="http://www.w3.org/1999/xhtml">
            <p>FORMULA: C8H13OS2</p>
          </html>
        </notes>
      </species>
      <species id="M_BCc_lys_L_bcc" name="BCc_lys_L_bcc" compartment="bcc" charge="1">
        <notes>
          <html xmlns="http://www.w3.org/1999/xhtml">
            <p>FORMULA: C6H15N2O2</p>
          </html>
        </notes>
      </species>
      <species id="M_BCc_malACP_bcc" name="BCc_malACP_bcc" compartment="bcc" charge="-2">
        <notes>
          <html xmlns="http://www.w3.org/1999/xhtml">
            <p>FORMULA: C14H22N2O10PRS</p>
          </html>
        </notes>
      </species>
      <species id="M_BCc_malcoa_bcc" name="BCc_malcoa_bcc" compartment="bcc" charge="-5">
        <notes>
          <html xmlns="http://www.w3.org/1999/xhtml">
            <p>FORMULA: C24H33N7O19P3S</p>
          </html>
        </notes>
      </species>
      <species id="M_BCc_met_L_bcc" name="BCc_met_L_bcc" compartment="bcc" charge="0">
        <notes>
          <html xmlns="http://www.w3.org/1999/xhtml">
            <p>FORMULA: C5H11NO2S</p>
          </html>
        </notes>
      </species>
      <species id="M_BCc_methf_bcc" name="BCc_methf_bcc" compartment="bcc" charge="-1">
        <notes>
          <html xmlns="http://www.w3.org/1999/xhtml">
            <p>FORMULA: C20H20N7O6</p>
          </html>
        </notes>
      </species>
      <species id="M_BCc_mlthf_bcc" name="BCc_mlthf_bcc" compartment="bcc" charge="-2">
        <notes>
          <html xmlns="http://www.w3.org/1999/xhtml">
            <p>FORMULA: C20H21N7O6</p>
          </html>
        </notes>
      </species>
      <species id="M_BCc_nad_bcc" name="BCc_nad_bcc" compartment="bcc" charge="-1">
        <notes>
          <html xmlns="http://www.w3.org/1999/xhtml">
            <p>FORMULA: C21H26N7O14P2</p>
          </html>
        </notes>
      </species>
      <species id="M_BCc_nadh_bcc" name="BCc_nadh_bcc" compartment="bcc" charge="-2">
        <notes>
          <html xmlns="http://www.w3.org/1999/xhtml">
            <p>FORMULA: C21H27N7O14P2</p>
          </html>
        </notes>
      </species>
      <species id="M_BCc_nadp_bcc" name="BCc_nadp_bcc" compartment="bcc" charge="-3">
        <notes>
          <html xmlns="http://www.w3.org/1999/xhtml">
            <p>FORMULA: C21H25N7O17P3</p>
          </html>
        </notes>
      </species>
      <species id="M_BCc_nadph_bcc" name="BCc_nadph_bcc" compartment="bcc" charge="-4">
        <notes>
          <html xmlns="http://www.w3.org/1999/xhtml">
            <p>FORMULA: C21H26N7O17P3</p>
          </html>
        </notes>
      </species>
      <species id="M_BCc_nh4_bcc" name="BCc_nh4_bcc" compartment="bcc" charge="1">
        <notes>
          <html xmlns="http://www.w3.org/1999/xhtml">
            <p>FORMULA: H4N</p>
          </html>
        </notes>
      </species>
      <species id="M_BCc_o2_bcc" name="BCc_o2_bcc" compartment="bcc" charge="0">
        <notes>
          <html xmlns="http://www.w3.org/1999/xhtml">
            <p>FORMULA: O2</p>
          </html>
        </notes>
      </species>
      <species id="M_BCc_ocdca_bcc" name="BCc_ocdca_bcc" compartment="bcc" charge="-1">
        <notes>
          <html xmlns="http://www.w3.org/1999/xhtml">
            <p>FORMULA: C18H35O2</p>
          </html>
        </notes>
      </species>
      <species id="M_BCc_octa_bcc" name="BCc_octa_bcc" compartment="bcc" charge="-1">
        <notes>
          <html xmlns="http://www.w3.org/1999/xhtml">
            <p>FORMULA: C8H15O2</p>
          </html>
        </notes>
      </species>
      <species id="M_BCc_octapb_bcc" name="BCc_octapb_bcc" compartment="bcc" charge="1">
        <notes>
          <html xmlns="http://www.w3.org/1999/xhtml">
            <p>FORMULA: C8H15O</p>
          </html>
        </notes>
      </species>
      <species id="M_BCc_orn_bcc" name="BCc_orn_bcc" compartment="bcc" charge="1">
        <notes>
          <html xmlns="http://www.w3.org/1999/xhtml">
            <p>FORMULA: C5H13N2O2</p>
          </html>
        </notes>
      </species>
      <species id="M_BCc_palm_bcc" name="BCc_palm_bcc" compartment="bcc" charge="-1">
        <notes>
          <html xmlns="http://www.w3.org/1999/xhtml">
            <p>FORMULA: C16H31O2</p>
          </html>
        </notes>
      </species>
      <species id="M_BCc_pep_bcc" name="BCc_pep_bcc" compartment="bcc" charge="-3">
        <notes>
          <html xmlns="http://www.w3.org/1999/xhtml">
            <p>FORMULA: C3H2O6P</p>
          </html>
        </notes>
      </species>
      <species id="M_BCc_phe_L_bcc" name="BCc_phe_L_bcc" compartment="bcc" charge="0">
        <notes>
          <html xmlns="http://www.w3.org/1999/xhtml">
            <p>FORMULA: C9H11NO2</p>
          </html>
        </notes>
      </species>
      <species id="M_BCc_pheme_bcc" name="BCc_pheme_bcc" compartment="bcc" charge="-2">
        <notes>
          <html xmlns="http://www.w3.org/1999/xhtml">
            <p>FORMULA: C34H30FeN4O4</p>
          </html>
        </notes>
      </species>
      <species id="M_BCc_phom_bcc" name="BCc_phom_bcc" compartment="bcc" charge="-2">
        <notes>
          <html xmlns="http://www.w3.org/1999/xhtml">
            <p>FORMULA: C4H8NO6P</p>
          </html>
        </notes>
      </species>
      <species id="M_BCc_phpyr_bcc" name="BCc_phpyr_bcc" compartment="bcc" charge="-1">
        <notes>
          <html xmlns="http://www.w3.org/1999/xhtml">
            <p>FORMULA: C9H7O3</p>
          </html>
        </notes>
      </species>
      <species id="M_BCc_pi_bcc" name="BCc_pi_bcc" compartment="bcc" charge="-2">
        <notes>
          <html xmlns="http://www.w3.org/1999/xhtml">
            <p>FORMULA: HO4P</p>
          </html>
        </notes>
      </species>
      <species id="M_BCc_pphn_bcc" name="BCc_pphn_bcc" compartment="bcc" charge="-2">
        <notes>
          <html xmlns="http://www.w3.org/1999/xhtml">
            <p>FORMULA: C10H8O6</p>
          </html>
        </notes>
      </species>
      <species id="M_BCc_ppi_bcc" name="BCc_ppi_bcc" compartment="bcc" charge="-3">
        <notes>
          <html xmlns="http://www.w3.org/1999/xhtml">
            <p>FORMULA: HO7P2</p>
          </html>
        </notes>
      </species>
      <species id="M_BCc_prbamp_bcc" name="BCc_prbamp_bcc" compartment="bcc" charge="-4">
        <notes>
          <html xmlns="http://www.w3.org/1999/xhtml">
            <p>FORMULA: C15H19N5O14P2</p>
          </html>
        </notes>
      </species>
      <species id="M_BCc_prbatp_bcc" name="BCc_prbatp_bcc" compartment="bcc" charge="-6">
        <notes>
          <html xmlns="http://www.w3.org/1999/xhtml">
            <p>FORMULA: C15H19N5O20P4</p>
          </html>
        </notes>
      </species>
      <species id="M_BCc_prfp_bcc" name="BCc_prfp_bcc" compartment="bcc" charge="-4">
        <notes>
          <html xmlns="http://www.w3.org/1999/xhtml">
            <p>FORMULA: C15H21N5O15P2</p>
          </html>
        </notes>
      </species>
      <species id="M_BCc_prlp_bcc" name="BCc_prlp_bcc" compartment="bcc" charge="-4">
        <notes>
          <html xmlns="http://www.w3.org/1999/xhtml">
            <p>FORMULA: C15H21N5O15P2</p>
          </html>
        </notes>
      </species>
      <species id="M_BCc_pro_L_bcc" name="BCc_pro_L_bcc" compartment="bcc" charge="0">
        <notes>
          <html xmlns="http://www.w3.org/1999/xhtml">
            <p>FORMULA: C5H9NO2</p>
          </html>
        </notes>
      </species>
      <species id="M_BCc_prpp_bcc" name="BCc_prpp_bcc" compartment="bcc" charge="-5">
        <notes>
          <html xmlns="http://www.w3.org/1999/xhtml">
            <p>FORMULA: C5H8O14P3</p>
          </html>
        </notes>
      </species>
      <species id="M_BCc_pydx5p_bcc" name="BCc_pydx5p_bcc" compartment="bcc" charge="-2">
        <notes>
          <html xmlns="http://www.w3.org/1999/xhtml">
            <p>FORMULA: C8H8NO6P</p>
          </html>
        </notes>
      </species>
      <species id="M_BCc_pyr_bcc" name="BCc_pyr_bcc" compartment="bcc" charge="-1">
        <notes>
          <html xmlns="http://www.w3.org/1999/xhtml">
            <p>FORMULA: C3H3O3</p>
          </html>
        </notes>
      </species>
      <species id="M_BCc_q8_bcc" name="BCc_q8_bcc" compartment="bcc" charge="0">
        <notes>
          <html xmlns="http://www.w3.org/1999/xhtml">
            <p>FORMULA: C49H74O4</p>
          </html>
        </notes>
      </species>
      <species id="M_BCc_q8h2_bcc" name="BCc_q8h2_bcc" compartment="bcc" charge="0">
        <notes>
          <html xmlns="http://www.w3.org/1999/xhtml">
            <p>FORMULA: C49H76O4</p>
          </html>
        </notes>
      </species>
      <species id="M_BCc_r5p_bcc" name="BCc_r5p_bcc" compartment="bcc" charge="-2">
        <notes>
          <html xmlns="http://www.w3.org/1999/xhtml">
            <p>FORMULA: C5H9O8P</p>
          </html>
        </notes>
      </species>
      <species id="M_BCc_ribflv_bcc" name="BCc_ribflv_bcc" compartment="bcc" charge="0">
        <notes>
          <html xmlns="http://www.w3.org/1999/xhtml">
            <p>FORMULA: C17H20N4O6</p>
          </html>
        </notes>
      </species>
      <species id="M_BCc_ru5p_D_bcc" name="BCc_ru5p_D_bcc" compartment="bcc" charge="-2">
        <notes>
          <html xmlns="http://www.w3.org/1999/xhtml">
            <p>FORMULA: C5H9O8P</p>
          </html>
        </notes>
      </species>
      <species id="M_BCc_h2s_bcc" name="BCc_h2s_bcc" compartment="bcc" charge="0">
        <notes>
          <html xmlns="http://www.w3.org/1999/xhtml">
            <p>FORMULA: H2S</p>
          </html>
        </notes>
      </species>
      <species id="M_BCc_s7p_bcc" name="BCc_s7p_bcc" compartment="bcc" charge="-2">
        <notes>
          <html xmlns="http://www.w3.org/1999/xhtml">
            <p>FORMULA: C7H13O10P</p>
          </html>
        </notes>
      </species>
      <species id="M_BCc_ser_L_bcc" name="BCc_ser_L_bcc" compartment="bcc" charge="0">
        <notes>
          <html xmlns="http://www.w3.org/1999/xhtml">
            <p>FORMULA: C3H7NO3</p>
          </html>
        </notes>
      </species>
      <species id="M_BCc_skm5p_bcc" name="BCc_skm5p_bcc" compartment="bcc" charge="-3">
        <notes>
          <html xmlns="http://www.w3.org/1999/xhtml">
            <p>FORMULA: C7H8O8P</p>
          </html>
        </notes>
      </species>
      <species id="M_BCc_skm_bcc" name="BCc_skm_bcc" compartment="bcc" charge="-1">
        <notes>
          <html xmlns="http://www.w3.org/1999/xhtml">
            <p>FORMULA: C7H9O5</p>
          </html>
        </notes>
      </species>
      <species id="M_BCc_sl26da_bcc" name="BCc_sl26da_bcc" compartment="bcc" charge="-2">
        <notes>
          <html xmlns="http://www.w3.org/1999/xhtml">
            <p>FORMULA: C11H16N2O7</p>
          </html>
        </notes>
      </species>
      <species id="M_BCc_sl2a6o_bcc" name="BCc_sl2a6o_bcc" compartment="bcc" charge="-3">
        <notes>
          <html xmlns="http://www.w3.org/1999/xhtml">
            <p>FORMULA: C11H12NO8</p>
          </html>
        </notes>
      </species>
      <species id="M_BCc_succ_bcc" name="BCc_succ_bcc" compartment="bcc" charge="-2">
        <notes>
          <html xmlns="http://www.w3.org/1999/xhtml">
            <p>FORMULA: C4H4O4</p>
          </html>
        </notes>
      </species>
      <species id="M_BCc_succoa_bcc" name="BCc_succoa_bcc" compartment="bcc" charge="-5">
        <notes>
          <html xmlns="http://www.w3.org/1999/xhtml">
            <p>FORMULA: C25H35N7O19P3S</p>
          </html>
        </notes>
      </species>
      <species id="M_BCc_thdp_bcc" name="BCc_thdp_bcc" compartment="bcc" charge="-2">
        <notes>
          <html xmlns="http://www.w3.org/1999/xhtml">
            <p>FORMULA: C7H7NO4</p>
          </html>
        </notes>
      </species>
      <species id="M_BCc_thf_bcc" name="BCc_thf_bcc" compartment="bcc" charge="-2">
        <notes>
          <html xmlns="http://www.w3.org/1999/xhtml">
            <p>FORMULA: C19H21N7O6</p>
          </html>
        </notes>
      </species>
      <species id="M_BCc_thmpp_bcc" name="BCc_thmpp_bcc" compartment="bcc" charge="-2">
        <notes>
          <html xmlns="http://www.w3.org/1999/xhtml">
            <p>FORMULA: C12H16N4O7P2S</p>
          </html>
        </notes>
      </species>
      <species id="M_BCc_thr_L_bcc" name="BCc_thr_L_bcc" compartment="bcc" charge="0">
        <notes>
          <html xmlns="http://www.w3.org/1999/xhtml">
            <p>FORMULA: C4H9NO3</p>
          </html>
        </notes>
      </species>
      <species id="M_BCc_trp_L_bcc" name="BCc_trp_L_bcc" compartment="bcc" charge="0">
        <notes>
          <html xmlns="http://www.w3.org/1999/xhtml">
            <p>FORMULA: C11H12N2O2</p>
          </html>
        </notes>
      </species>
      <species id="M_BCc_tyr_L_bcc" name="BCc_tyr_L_bcc" compartment="bcc" charge="0">
        <notes>
          <html xmlns="http://www.w3.org/1999/xhtml">
            <p>FORMULA: C9H11NO3</p>
          </html>
        </notes>
      </species>
      <species id="M_BCc_utp_bcc" name="BCc_utp_bcc" compartment="bcc" charge="-4">
        <notes>
          <html xmlns="http://www.w3.org/1999/xhtml">
            <p>FORMULA: C9H11N2O15P3</p>
          </html>
        </notes>
      </species>
      <species id="M_BCc_val_L_bcc" name="BCc_val_L_bcc" compartment="bcc" charge="0">
        <notes>
          <html xmlns="http://www.w3.org/1999/xhtml">
            <p>FORMULA: C5H11NO2</p>
          </html>
        </notes>
      </species>
      <species id="M_BCc_xu5p_D_bcc" name="BCc_xu5p_D_bcc" compartment="bcc" charge="-2">
        <notes>
          <html xmlns="http://www.w3.org/1999/xhtml">
            <p>FORMULA: C5H9O8P</p>
          </html>
        </notes>
      </species>
      <species id="M_BCc_8aonn_bcc" name="BCc_8aonn_bcc" compartment="bcc">
        <notes>
          <html xmlns="http://www.w3.org/1999/xhtml">
            <p>FORMULA: C9H17NO3</p>
          </html>
        </notes>
      </species>
      <species id="M_BCc_pmeACP_bcc" name="BCc_pmeACP_bcc" compartment="bcc">
        <notes>
          <html xmlns="http://www.w3.org/1999/xhtml">
            <p>FORMULA: C19H33N2O10PRS</p>
          </html>
        </notes>
      </species>
      <species id="M_BCc_pimACP_bcc" name="BCc_pimACP_bcc" compartment="bcc">
        <notes>
          <html xmlns="http://www.w3.org/1999/xhtml">
            <p>FORMULA: C18H31N2O10PRS</p>
          </html>
        </notes>
      </species>
      <species id="M_BCc_epmeACP_bcc" name="BCc_epmeACP_bcc" compartment="bcc">
        <notes>
          <html xmlns="http://www.w3.org/1999/xhtml">
            <p>FORMULA: C19H31N2O10PRS</p>
          </html>
        </notes>
      </species>
      <species id="M_BCc_hpmeACP_bcc" name="BCc_hpmeACP_bcc" compartment="bcc">
        <notes>
          <html xmlns="http://www.w3.org/1999/xhtml">
            <p>FORMULA: C19H33N2O11PRS</p>
          </html>
        </notes>
      </species>
      <species id="M_BCc_opmeACP_bcc" name="BCc_opmeACP_bcc" compartment="bcc">
        <notes>
          <html xmlns="http://www.w3.org/1999/xhtml">
            <p>FORMULA: C19H31N2O11PRS</p>
          </html>
        </notes>
      </species>
      <species id="M_BCc_egmeACP_bcc" name="BCc_egmeACP_bcc" compartment="bcc">
        <notes>
          <html xmlns="http://www.w3.org/1999/xhtml">
            <p>FORMULA: C17H27N2O10PRS</p>
          </html>
        </notes>
      </species>
      <species id="M_BCc_hgmeACP_bcc" name="BCc_hgmeACP_bcc" compartment="bcc">
        <notes>
          <html xmlns="http://www.w3.org/1999/xhtml">
            <p>FORMULA: C17H29N2O11PRS</p>
          </html>
        </notes>
      </species>
      <species id="M_BCc_ogmeACP_bcc" name="BCc_ogmeACP_bcc" compartment="bcc">
        <notes>
          <html xmlns="http://www.w3.org/1999/xhtml">
            <p>FORMULA: C17H27N2O11PRS</p>
          </html>
        </notes>
      </species>
      <species id="M_BCc_malcoame_bcc" name="BCc_malcoame_bcc" compartment="bcc">
        <notes>
          <html xmlns="http://www.w3.org/1999/xhtml">
            <p>FORMULA: C25H36N7O19P3S</p>
          </html>
        </notes>
      </species>
      <species id="M_BCc_meoh_bcc" name="BCc_meoh_bcc" compartment="bcc">
        <notes>
          <html xmlns="http://www.w3.org/1999/xhtml">
            <p>FORMULA: CH4O1</p>
          </html>
        </notes>
      </species>
      <species id="M_BCc_ahcys_bcc" name="BCc_ahcys_bcc" compartment="bcc">
        <notes>
          <html xmlns="http://www.w3.org/1999/xhtml">
            <p>FORMULA: C14H20N6O5S</p>
          </html>
        </notes>
      </species>
      <species id="M_BCc_gmeACP_bcc" name="BCc_gmeACP_bcc" compartment="bcc">
        <notes>
          <html xmlns="http://www.w3.org/1999/xhtml">
            <p>FORMULA: C17H29N2O10PRS</p>
          </html>
        </notes>
      </species>
      <species id="M_aicar_e" name="aicar_e" compartment="e" charge="-2">
        <notes>
          <html xmlns="http://www.w3.org/1999/xhtml">
            <p>FORMULA: C9H13N4O8P</p>
          </html>
        </notes>
      </species>
      <species id="M_BCc_Biomass_e" name="BCc_Biomass_e" compartment="e" charge="0"/>
      <species id="M_coa_e" name="coa_e" compartment="e" charge="-4">
        <notes>
          <html xmlns="http://www.w3.org/1999/xhtml">
            <p>FORMULA: C21H32N7O16P3S</p>
          </html>
        </notes>
      </species>
      <species id="M_frdp_e" name="frdp_e" compartment="e" charge="-3">
        <notes>
          <html xmlns="http://www.w3.org/1999/xhtml">
            <p>FORMULA: C15H25O7P2</p>
          </html>
        </notes>
      </species>
      <species id="M_g6p_e" name="g6p_e" compartment="e" charge="-2">
        <notes>
          <html xmlns="http://www.w3.org/1999/xhtml">
            <p>FORMULA: C6H11O9P</p>
          </html>
        </notes>
      </species>
      <species id="M_hcys_L_e" name="hcys_L_e" compartment="e" charge="0">
        <notes>
          <html xmlns="http://www.w3.org/1999/xhtml">
            <p>FORMULA: C4H9NO2S</p>
          </html>
        </notes>
      </species>
      <species id="M_lipopb_e" name="lipopb_e" compartment="e" charge="0">
        <notes>
          <html xmlns="http://www.w3.org/1999/xhtml">
            <p>FORMULA: C8H13OS2</p>
          </html>
        </notes>
      </species>
      <species id="M_malcoa_e" name="malcoa_e" compartment="e" charge="-5">
        <notes>
          <html xmlns="http://www.w3.org/1999/xhtml">
            <p>FORMULA: C24H33N7O19P3S</p>
          </html>
        </notes>
      </species>
      <species id="M_orn_e" name="orn_e" compartment="e" charge="1">
        <notes>
          <html xmlns="http://www.w3.org/1999/xhtml">
            <p>FORMULA: C5H13N2O2</p>
          </html>
        </notes>
      </species>
      <species id="M_q8_e" name="q8_e" compartment="e" charge="0">
        <notes>
          <html xmlns="http://www.w3.org/1999/xhtml">
            <p>FORMULA: C49H74O4</p>
          </html>
        </notes>
      </species>
      <species id="M_succ_e" name="succ_e" compartment="e" charge="-2">
        <notes>
          <html xmlns="http://www.w3.org/1999/xhtml">
            <p>FORMULA: C4H4O4</p>
          </html>
        </notes>
      </species>
      <species id="M_meoh_e" name="meoh_e" compartment="e">
        <notes>
          <html xmlns="http://www.w3.org/1999/xhtml">
            <p>FORMULA: CH4O1</p>
          </html>
        </notes>
      </species>
      <species id="M_4pasp_e_boundary" name="4pasp_e" compartment="e" boundaryCondition="true" charge="-2">
        <notes>
          <html xmlns="http://www.w3.org/1999/xhtml">
            <p>FORMULA: C4H6NO7P</p>
          </html>
        </notes>
      </species>
      <species id="M_ac_e_boundary" name="ac_e" compartment="e" boundaryCondition="true" charge="-1">
        <notes>
          <html xmlns="http://www.w3.org/1999/xhtml">
            <p>FORMULA: C2H3O2</p>
          </html>
        </notes>
      </species>
      <species id="M_ahcys_e_boundary" name="ahcys_e" compartment="e" boundaryCondition="true" charge="0">
        <notes>
          <html xmlns="http://www.w3.org/1999/xhtml">
            <p>FORMULA: C14H20N6O5S</p>
          </html>
        </notes>
      </species>
      <species id="M_4ampm_e_boundary" name="4ampm_e" compartment="e" boundaryCondition="true" charge="-2">
        <notes>
          <html xmlns="http://www.w3.org/1999/xhtml">
            <p>FORMULA: C6H8N3O4P</p>
          </html>
        </notes>
      </species>
      <species id="M_akg_e_boundary" name="akg_e" compartment="e" boundaryCondition="true" charge="-2">
        <notes>
          <html xmlns="http://www.w3.org/1999/xhtml">
            <p>FORMULA: C5H4O5</p>
          </html>
        </notes>
      </species>
      <species id="M_ala_D_e_boundary" name="ala_D_e" compartment="e" boundaryCondition="true" charge="0">
        <notes>
          <html xmlns="http://www.w3.org/1999/xhtml">
            <p>FORMULA: C3H7NO2</p>
          </html>
        </notes>
      </species>
      <species id="M_ala_L_e_boundary" name="ala_L_e" compartment="e" boundaryCondition="true" charge="0">
        <notes>
          <html xmlns="http://www.w3.org/1999/xhtml">
            <p>FORMULA: C3H7NO2</p>
          </html>
        </notes>
      </species>
      <species id="M_amob_e_boundary" name="amob_e" compartment="e" boundaryCondition="true" charge="0">
        <notes>
          <html xmlns="http://www.w3.org/1999/xhtml">
            <p>FORMULA: C15H19N5O6S</p>
          </html>
        </notes>
      </species>
      <species id="M_anth_e_boundary" name="anth_e" compartment="e" boundaryCondition="true" charge="-1">
        <notes>
          <html xmlns="http://www.w3.org/1999/xhtml">
            <p>FORMULA: C7H6NO2</p>
          </html>
        </notes>
      </species>
      <species id="M_arg_L_e_boundary" name="arg_L_e" compartment="e" boundaryCondition="true" charge="1">
        <notes>
          <html xmlns="http://www.w3.org/1999/xhtml">
            <p>FORMULA: C6H15N4O2</p>
          </html>
        </notes>
      </species>
      <species id="M_asn_L_e_boundary" name="asn_L_e" compartment="e" boundaryCondition="true" charge="0">
        <notes>
          <html xmlns="http://www.w3.org/1999/xhtml">
            <p>FORMULA: C4H8N2O3</p>
          </html>
        </notes>
      </species>
      <species id="M_asp_L_e_boundary" name="asp_L_e" compartment="e" boundaryCondition="true" charge="-1">
        <notes>
          <html xmlns="http://www.w3.org/1999/xhtml">
            <p>FORMULA: C4H6NO4</p>
          </html>
        </notes>
      </species>
      <species id="M_SCc_Biomass_e_boundary" name="SCc_Biomass_e" compartment="e" boundaryCondition="true" charge="0"/>
      <species id="M_btn_e_boundary" name="btn_e" compartment="e" boundaryCondition="true" charge="-1">
        <notes>
          <html xmlns="http://www.w3.org/1999/xhtml">
            <p>FORMULA: C10H15N2O3S</p>
          </html>
        </notes>
      </species>
      <species id="M_co2_e_boundary" name="co2_e" compartment="e" boundaryCondition="true" charge="0">
        <notes>
          <html xmlns="http://www.w3.org/1999/xhtml">
            <p>FORMULA: CO2</p>
          </html>
        </notes>
      </species>
      <species id="M_cys_L_e_boundary" name="cys_L_e" compartment="e" boundaryCondition="true" charge="0">
        <notes>
          <html xmlns="http://www.w3.org/1999/xhtml">
            <p>FORMULA: C3H7NO2S</p>
          </html>
        </notes>
      </species>
      <species id="M_dad_5_e_boundary" name="dad_5_e" compartment="e" boundaryCondition="true" charge="0">
        <notes>
          <html xmlns="http://www.w3.org/1999/xhtml">
            <p>FORMULA: C10H13N5O3</p>
          </html>
        </notes>
      </species>
      <species id="M_fe2_e_boundary" name="fe2_e" compartment="e" boundaryCondition="true" charge="2">
        <notes>
          <html xmlns="http://www.w3.org/1999/xhtml">
            <p>FORMULA: Fe</p>
          </html>
        </notes>
      </species>
      <species id="M_for_e_boundary" name="for_e" compartment="e" boundaryCondition="true" charge="-1">
        <notes>
          <html xmlns="http://www.w3.org/1999/xhtml">
            <p>FORMULA: CH1O2</p>
          </html>
        </notes>
      </species>
      <species id="M_fru_e_boundary" name="fru_e" compartment="e" boundaryCondition="true" charge="0">
        <notes>
          <html xmlns="http://www.w3.org/1999/xhtml">
            <p>FORMULA: C6H12O6</p>
          </html>
        </notes>
      </species>
      <species id="M_fum_e_boundary" name="fum_e" compartment="e" boundaryCondition="true" charge="-2">
        <notes>
          <html xmlns="http://www.w3.org/1999/xhtml">
            <p>FORMULA: C4H2O4</p>
          </html>
        </notes>
      </species>
      <species id="M_glc_D_e_boundary" name="glc_D_e" compartment="e" boundaryCondition="true" charge="0">
        <notes>
          <html xmlns="http://www.w3.org/1999/xhtml">
            <p>FORMULA: C6H12O6</p>
          </html>
        </notes>
      </species>
      <species id="M_gln_L_e_boundary" name="gln_L_e" compartment="e" boundaryCondition="true" charge="0">
        <notes>
          <html xmlns="http://www.w3.org/1999/xhtml">
            <p>FORMULA: C5H10N2O3</p>
          </html>
        </notes>
      </species>
      <species id="M_glu_L_e_boundary" name="glu_L_e" compartment="e" boundaryCondition="true" charge="-1">
        <notes>
          <html xmlns="http://www.w3.org/1999/xhtml">
            <p>FORMULA: C5H8NO4</p>
          </html>
        </notes>
      </species>
      <species id="M_gly_e_boundary" name="gly_e" compartment="e" boundaryCondition="true" charge="0">
        <notes>
          <html xmlns="http://www.w3.org/1999/xhtml">
            <p>FORMULA: C2H5NO2</p>
          </html>
        </notes>
      </species>
      <species id="M_glyc_e_boundary" name="glyc_e" compartment="e" boundaryCondition="true" charge="0">
        <notes>
          <html xmlns="http://www.w3.org/1999/xhtml">
            <p>FORMULA: C3H8O3</p>
          </html>
        </notes>
      </species>
      <species id="M_gcald_e_boundary" name="gcald_e" compartment="e" boundaryCondition="true" charge="0">
        <notes>
          <html xmlns="http://www.w3.org/1999/xhtml">
            <p>FORMULA: C2H4O2</p>
          </html>
        </notes>
      </species>
      <species id="M_gthrd_e_boundary" name="gthrd_e" compartment="e" boundaryCondition="true" charge="-1">
        <notes>
          <html xmlns="http://www.w3.org/1999/xhtml">
            <p>FORMULA: C10H16N3O6S</p>
          </html>
        </notes>
      </species>
      <species id="M_h2o_e_boundary" name="h2o_e" compartment="e" boundaryCondition="true" charge="0">
        <notes>
          <html xmlns="http://www.w3.org/1999/xhtml">
            <p>FORMULA: H2O</p>
          </html>
        </notes>
      </species>
      <species id="M_h_e_boundary" name="h_e" compartment="e" boundaryCondition="true" charge="1">
        <notes>
          <html xmlns="http://www.w3.org/1999/xhtml">
            <p>FORMULA: H</p>
          </html>
        </notes>
      </species>
      <species id="M_h2s_e_boundary" name="h2s_e" compartment="e" boundaryCondition="true" charge="0">
        <notes>
          <html xmlns="http://www.w3.org/1999/xhtml">
            <p>FORMULA: H2S</p>
          </html>
        </notes>
      </species>
      <species id="M_his_L_e_boundary" name="his_L_e" compartment="e" boundaryCondition="true" charge="0">
        <notes>
          <html xmlns="http://www.w3.org/1999/xhtml">
            <p>FORMULA: C6H9N3O2</p>
          </html>
        </notes>
      </species>
      <species id="M_hxan_e_boundary" name="hxan_e" compartment="e" boundaryCondition="true" charge="0">
        <notes>
          <html xmlns="http://www.w3.org/1999/xhtml">
            <p>FORMULA: C5H4N4O</p>
          </html>
        </notes>
      </species>
      <species id="M_ile_L_e_boundary" name="ile_L_e" compartment="e" boundaryCondition="true" charge="0">
        <notes>
          <html xmlns="http://www.w3.org/1999/xhtml">
            <p>FORMULA: C6H13NO2</p>
          </html>
        </notes>
      </species>
      <species id="M_leu_L_e_boundary" name="leu_L_e" compartment="e" boundaryCondition="true" charge="0">
        <notes>
          <html xmlns="http://www.w3.org/1999/xhtml">
            <p>FORMULA: C6H13NO2</p>
          </html>
        </notes>
      </species>
      <species id="M_lys_L_e_boundary" name="lys_L_e" compartment="e" boundaryCondition="true" charge="1">
        <notes>
          <html xmlns="http://www.w3.org/1999/xhtml">
            <p>FORMULA: C6H15N2O2</p>
          </html>
        </notes>
      </species>
      <species id="M_met_L_e_boundary" name="met_L_e" compartment="e" boundaryCondition="true" charge="0">
        <notes>
          <html xmlns="http://www.w3.org/1999/xhtml">
            <p>FORMULA: C5H11NO2S</p>
          </html>
        </notes>
      </species>
      <species id="M_nh4_e_boundary" name="nh4_e" compartment="e" boundaryCondition="true" charge="1">
        <notes>
          <html xmlns="http://www.w3.org/1999/xhtml">
            <p>FORMULA: H4N</p>
          </html>
        </notes>
      </species>
      <species id="M_nicrnt_e_boundary" name="nicrnt_e" compartment="e" boundaryCondition="true" charge="-2">
        <notes>
          <html xmlns="http://www.w3.org/1999/xhtml">
            <p>FORMULA: C11H12NO9P</p>
          </html>
        </notes>
      </species>
      <species id="M_o2_e_boundary" name="o2_e" compartment="e" boundaryCondition="true" charge="0">
        <notes>
          <html xmlns="http://www.w3.org/1999/xhtml">
            <p>FORMULA: O2</p>
          </html>
        </notes>
      </species>
      <species id="M_phe_L_e_boundary" name="phe_L_e" compartment="e" boundaryCondition="true" charge="0">
        <notes>
          <html xmlns="http://www.w3.org/1999/xhtml">
            <p>FORMULA: C9H11NO2</p>
          </html>
        </notes>
      </species>
      <species id="M_pi_e_boundary" name="pi_e" compartment="e" boundaryCondition="true" charge="-2">
        <notes>
          <html xmlns="http://www.w3.org/1999/xhtml">
            <p>FORMULA: HO4P</p>
          </html>
        </notes>
      </species>
      <species id="M_pnto_R_e_boundary" name="pnto_R_e" compartment="e" boundaryCondition="true" charge="-1">
        <notes>
          <html xmlns="http://www.w3.org/1999/xhtml">
            <p>FORMULA: C9H16NO5</p>
          </html>
        </notes>
      </species>
      <species id="M_ppbng_e_boundary" name="ppbng_e" compartment="e" boundaryCondition="true" charge="-1">
        <notes>
          <html xmlns="http://www.w3.org/1999/xhtml">
            <p>FORMULA: C10H13N2O4</p>
          </html>
        </notes>
      </species>
      <species id="M_pro_L_e_boundary" name="pro_L_e" compartment="e" boundaryCondition="true" charge="0">
        <notes>
          <html xmlns="http://www.w3.org/1999/xhtml">
            <p>FORMULA: C5H9NO2</p>
          </html>
        </notes>
      </species>
      <species id="M_ser_L_e_boundary" name="ser_L_e" compartment="e" boundaryCondition="true" charge="0">
        <notes>
          <html xmlns="http://www.w3.org/1999/xhtml">
            <p>FORMULA: C3H7NO3</p>
          </html>
        </notes>
      </species>
      <species id="M_skm_e_boundary" name="skm_e" compartment="e" boundaryCondition="true" charge="-1">
        <notes>
          <html xmlns="http://www.w3.org/1999/xhtml">
            <p>FORMULA: C7H9O5</p>
          </html>
        </notes>
      </species>
      <species id="M_so4_e_boundary" name="so4_e" compartment="e" boundaryCondition="true" charge="-2">
        <notes>
          <html xmlns="http://www.w3.org/1999/xhtml">
            <p>FORMULA: O4S</p>
          </html>
        </notes>
      </species>
      <species id="M_thf_e_boundary" name="thf_e" compartment="e" boundaryCondition="true" charge="-2">
        <notes>
          <html xmlns="http://www.w3.org/1999/xhtml">
            <p>FORMULA: C19H21N7O6</p>
          </html>
        </notes>
      </species>
      <species id="M_thm_e_boundary" name="thm_e" compartment="e" boundaryCondition="true" charge="1">
        <notes>
          <html xmlns="http://www.w3.org/1999/xhtml">
            <p>FORMULA: C12H17N4OS</p>
          </html>
        </notes>
      </species>
      <species id="M_thr_L_e_boundary" name="thr_L_e" compartment="e" boundaryCondition="true" charge="0">
        <notes>
          <html xmlns="http://www.w3.org/1999/xhtml">
            <p>FORMULA: C4H9NO3</p>
          </html>
        </notes>
      </species>
      <species id="M_trp_L_e_boundary" name="trp_L_e" compartment="e" boundaryCondition="true" charge="0">
        <notes>
          <html xmlns="http://www.w3.org/1999/xhtml">
            <p>FORMULA: C11H12N2O2</p>
          </html>
        </notes>
      </species>
      <species id="M_tyr_L_e_boundary" name="tyr_L_e" compartment="e" boundaryCondition="true" charge="0">
        <notes>
          <html xmlns="http://www.w3.org/1999/xhtml">
            <p>FORMULA: C9H11NO3</p>
          </html>
        </notes>
      </species>
      <species id="M_udpglcur_e_boundary" name="udpglcur_e" compartment="e" boundaryCondition="true" charge="-3">
        <notes>
          <html xmlns="http://www.w3.org/1999/xhtml">
            <p>FORMULA: C15H19N2O18P2</p>
          </html>
        </notes>
      </species>
      <species id="M_val_L_e_boundary" name="val_L_e" compartment="e" boundaryCondition="true" charge="0">
        <notes>
          <html xmlns="http://www.w3.org/1999/xhtml">
            <p>FORMULA: C5H11NO2</p>
          </html>
        </notes>
      </species>
      <species id="M_nad_e_boundary" name="nad_e" compartment="e" boundaryCondition="true" charge="-1">
        <notes>
          <html xmlns="http://www.w3.org/1999/xhtml">
            <p>FORMULA: C21H26N7O14P2</p>
          </html>
        </notes>
      </species>
      <species id="M_nadp_e_boundary" name="nadp_e" compartment="e" boundaryCondition="true" charge="-3">
        <notes>
          <html xmlns="http://www.w3.org/1999/xhtml">
            <p>FORMULA: C21H25N7O17P3</p>
          </html>
        </notes>
      </species>
      <species id="M_thmpp_e_boundary" name="thmpp_e" compartment="e" boundaryCondition="true" charge="-2">
        <notes>
          <html xmlns="http://www.w3.org/1999/xhtml">
            <p>FORMULA: C12H16N4O7P2S</p>
          </html>
        </notes>
      </species>
      <species id="M_sheme_e_boundary" name="sheme_e" compartment="e" boundaryCondition="true" charge="-8">
        <notes>
          <html xmlns="http://www.w3.org/1999/xhtml">
            <p>FORMULA: C42H36FeN4O16</p>
          </html>
        </notes>
      </species>
      <species id="M_ribflv_e_boundary" name="ribflv_e" compartment="e" boundaryCondition="true" charge="0">
        <notes>
          <html xmlns="http://www.w3.org/1999/xhtml">
            <p>FORMULA: C17H20N4O6</p>
          </html>
        </notes>
      </species>
      <species id="M_fmn_e_boundary" name="fmn_e" compartment="e" boundaryCondition="true" charge="-2">
        <notes>
          <html xmlns="http://www.w3.org/1999/xhtml">
            <p>FORMULA: C17H19N4O9P</p>
          </html>
        </notes>
      </species>
      <species id="M_fad_e_boundary" name="fad_e" compartment="e" boundaryCondition="true" charge="-2">
        <notes>
          <html xmlns="http://www.w3.org/1999/xhtml">
            <p>FORMULA: C27H31N9O15P2</p>
          </html>
        </notes>
      </species>
      <species id="M_pheme_e_boundary" name="pheme_e" compartment="e" boundaryCondition="true" charge="-2">
        <notes>
          <html xmlns="http://www.w3.org/1999/xhtml">
            <p>FORMULA: C34H30FeN4O4</p>
          </html>
        </notes>
      </species>
      <species id="M_pydx5p_e_boundary" name="pydx5p_e" compartment="e" boundaryCondition="true" charge="-2">
        <notes>
          <html xmlns="http://www.w3.org/1999/xhtml">
            <p>FORMULA: C8H8NO6P</p>
          </html>
        </notes>
      </species>
      <species id="M_dctp_e_boundary" name="dctp_e" compartment="e" boundaryCondition="true" charge="-4">
        <notes>
          <html xmlns="http://www.w3.org/1999/xhtml">
            <p>FORMULA: C9H12N3O13P3</p>
          </html>
        </notes>
      </species>
      <species id="M_datp_e_boundary" name="datp_e" compartment="e" boundaryCondition="true" charge="-4">
        <notes>
          <html xmlns="http://www.w3.org/1999/xhtml">
            <p>FORMULA: C10H12N5O12P3</p>
          </html>
        </notes>
      </species>
      <species id="M_amet_e_boundary" name="amet_e" compartment="e" boundaryCondition="true" charge="1">
        <notes>
          <html xmlns="http://www.w3.org/1999/xhtml">
            <p>FORMULA: C15H23N6O5S</p>
          </html>
        </notes>
      </species>
      <species id="M_dgtp_e_boundary" name="dgtp_e" compartment="e" boundaryCondition="true" charge="-4">
        <notes>
          <html xmlns="http://www.w3.org/1999/xhtml">
            <p>FORMULA: C10H12N5O13P3</p>
          </html>
        </notes>
      </species>
      <species id="M_dttp_e_boundary" name="dttp_e" compartment="e" boundaryCondition="true" charge="-4">
        <notes>
          <html xmlns="http://www.w3.org/1999/xhtml">
            <p>FORMULA: C10H13N2O14P3</p>
          </html>
        </notes>
      </species>
      <species id="M_ctp_e_boundary" name="ctp_e" compartment="e" boundaryCondition="true" charge="-4">
        <notes>
          <html xmlns="http://www.w3.org/1999/xhtml">
            <p>FORMULA: C9H12N3O14P3</p>
          </html>
        </notes>
      </species>
      <species id="M_utp_e_boundary" name="utp_e" compartment="e" boundaryCondition="true" charge="-4">
        <notes>
          <html xmlns="http://www.w3.org/1999/xhtml">
            <p>FORMULA: C9H11N2O15P3</p>
          </html>
        </notes>
      </species>
      <species id="M_gtp_e_boundary" name="gtp_e" compartment="e" boundaryCondition="true" charge="-4">
        <notes>
          <html xmlns="http://www.w3.org/1999/xhtml">
            <p>FORMULA: C10H12N5O14P3</p>
          </html>
        </notes>
      </species>
      <species id="M_amp_e_boundary" name="amp_e" compartment="e" boundaryCondition="true" charge="-2">
        <notes>
          <html xmlns="http://www.w3.org/1999/xhtml">
            <p>FORMULA: C10H12N5O7P</p>
          </html>
        </notes>
      </species>
      <species id="M_zn2_e_boundary" name="zn2_e" compartment="e" boundaryCondition="true" charge="2">
        <notes>
          <html xmlns="http://www.w3.org/1999/xhtml">
            <p>FORMULA: Zn</p>
          </html>
        </notes>
      </species>
      <species id="M_k_e_boundary" name="k_e" compartment="e" boundaryCondition="true" charge="1">
        <notes>
          <html xmlns="http://www.w3.org/1999/xhtml">
            <p>FORMULA: K</p>
          </html>
        </notes>
      </species>
      <species id="M_aicar_e_boundary" name="aicar_e" compartment="e" boundaryCondition="true" charge="-2">
        <notes>
          <html xmlns="http://www.w3.org/1999/xhtml">
            <p>FORMULA: C9H13N4O8P</p>
          </html>
        </notes>
      </species>
      <species id="M_BCc_Biomass_e_boundary" name="BCc_Biomass_e" compartment="e" boundaryCondition="true" charge="0"/>
      <species id="M_coa_e_boundary" name="coa_e" compartment="e" boundaryCondition="true" charge="-4">
        <notes>
          <html xmlns="http://www.w3.org/1999/xhtml">
            <p>FORMULA: C21H32N7O16P3S</p>
          </html>
        </notes>
      </species>
      <species id="M_frdp_e_boundary" name="frdp_e" compartment="e" boundaryCondition="true" charge="-3">
        <notes>
          <html xmlns="http://www.w3.org/1999/xhtml">
            <p>FORMULA: C15H25O7P2</p>
          </html>
        </notes>
      </species>
      <species id="M_g6p_e_boundary" name="g6p_e" compartment="e" boundaryCondition="true" charge="-2">
        <notes>
          <html xmlns="http://www.w3.org/1999/xhtml">
            <p>FORMULA: C6H11O9P</p>
          </html>
        </notes>
      </species>
      <species id="M_hcys_L_e_boundary" name="hcys_L_e" compartment="e" boundaryCondition="true" charge="0">
        <notes>
          <html xmlns="http://www.w3.org/1999/xhtml">
            <p>FORMULA: C4H9NO2S</p>
          </html>
        </notes>
      </species>
      <species id="M_lipopb_e_boundary" name="lipopb_e" compartment="e" boundaryCondition="true" charge="0">
        <notes>
          <html xmlns="http://www.w3.org/1999/xhtml">
            <p>FORMULA: C8H13OS2</p>
          </html>
        </notes>
      </species>
      <species id="M_malcoa_e_boundary" name="malcoa_e" compartment="e" boundaryCondition="true" charge="-5">
        <notes>
          <html xmlns="http://www.w3.org/1999/xhtml">
            <p>FORMULA: C24H33N7O19P3S</p>
          </html>
        </notes>
      </species>
      <species id="M_orn_e_boundary" name="orn_e" compartment="e" boundaryCondition="true" charge="1">
        <notes>
          <html xmlns="http://www.w3.org/1999/xhtml">
            <p>FORMULA: C5H13N2O2</p>
          </html>
        </notes>
      </species>
      <species id="M_q8_e_boundary" name="q8_e" compartment="e" boundaryCondition="true" charge="0">
        <notes>
          <html xmlns="http://www.w3.org/1999/xhtml">
            <p>FORMULA: C49H74O4</p>
          </html>
        </notes>
      </species>
      <species id="M_succ_e_boundary" name="succ_e" compartment="e" boundaryCondition="true" charge="-2">
        <notes>
          <html xmlns="http://www.w3.org/1999/xhtml">
            <p>FORMULA: C4H4O4</p>
          </html>
        </notes>
      </species>
      <species id="M_meoh_e_boundary" name="meoh_e" compartment="e" boundaryCondition="true">
        <notes>
          <html xmlns="http://www.w3.org/1999/xhtml">
            <p>FORMULA: CH4O1</p>
          </html>
        </notes>
      </species>
      <species id="M_BCc_ahcys_bcc_boundary" name="BCc_ahcys_bcc" compartment="bcc" boundaryCondition="true">
        <notes>
          <html xmlns="http://www.w3.org/1999/xhtml">
            <p>FORMULA: C14H20N6O5S</p>
          </html>
        </notes>
      </species>
      <species id="M_Aphid_Cc_Biomass_e_boundary" name="Aphid_Cc_Biomass_e" compartment="e" boundaryCondition="true" charge="0"/>
    </listOfSpecies>
    <listOfReactions>
      <reaction id="R_SCc_4PASPt" name="4-Phospho-L-aspartate_putative_transporter" reversible="false">
        <notes>
          <html xmlns="http://www.w3.org/1999/xhtml">
            <p>GENE_ASSOCIATION: SCc_ORPHAN</p>
          </html>
        </notes>
        <listOfReactants>
          <speciesReference species="M_4pasp_e" stoichiometry="1"/>
        </listOfReactants>
        <listOfProducts>
          <speciesReference species="M_SCc_4pasp_scc" stoichiometry="1"/>
        </listOfProducts>
        <kineticLaw>
          <math xmlns="http://www.w3.org/1998/Math/MathML">
            <ci> FLUX_VALUE </ci>
          </math>
          <listOfParameters>
            <parameter id="LOWER_BOUND" value="0" units="mmol_per_gDW_per_hr"/>
            <parameter id="OBJECTIVE_COEFFICIENT" value="0" units="dimensionless"/>
            <parameter id="UPPER_BOUND" value="999999.0" units="mmol_per_gDW_per_hr"/>
            <parameter id="FLUX_VALUE" value="0" units="mmol_per_gDW_per_hr"/>
          </listOfParameters>
        </kineticLaw>
      </reaction>
      <reaction id="R_SCc_8AONNt" name="8-Amino-7-oxononanoate reversible transport via proton symport" reversible="false">
        <notes>
          <html xmlns="http://www.w3.org/1999/xhtml">
            <p>GENE_ASSOCIATION: SCc_ORPHAN</p>
          </html>
        </notes>
        <listOfReactants>
          <speciesReference species="M_8aonn_e" stoichiometry="1"/>
        </listOfReactants>
        <listOfProducts>
          <speciesReference species="M_SCc_8aonn_scc" stoichiometry="1"/>
        </listOfProducts>
        <kineticLaw>
          <math xmlns="http://www.w3.org/1998/Math/MathML">
            <ci> FLUX_VALUE </ci>
          </math>
          <listOfParameters>
            <parameter id="LOWER_BOUND" value="0" units="mmol_per_gDW_per_hr"/>
            <parameter id="OBJECTIVE_COEFFICIENT" value="0" units="dimensionless"/>
            <parameter id="UPPER_BOUND" value="999999.0" units="mmol_per_gDW_per_hr"/>
            <parameter id="FLUX_VALUE" value="0" units="mmol_per_gDW_per_hr"/>
          </listOfParameters>
        </kineticLaw>
      </reaction>
      <reaction id="R_SCc_A5PISO" name="arabinose-5-phosphate isomerase" reversible="false">
        <notes>
          <html xmlns="http://www.w3.org/1999/xhtml">
            <p>GENE_ASSOCIATION: (SCc_610)</p>
          </html>
        </notes>
        <listOfReactants>
          <speciesReference species="M_SCc_ru5p_D_scc" stoichiometry="1"/>
        </listOfReactants>
        <listOfProducts>
          <speciesReference species="M_SCc_ara5p_scc" stoichiometry="1"/>
        </listOfProducts>
        <kineticLaw>
          <math xmlns="http://www.w3.org/1998/Math/MathML">
            <ci> FLUX_VALUE </ci>
          </math>
          <listOfParameters>
            <parameter id="LOWER_BOUND" value="0" units="mmol_per_gDW_per_hr"/>
            <parameter id="OBJECTIVE_COEFFICIENT" value="0" units="dimensionless"/>
            <parameter id="UPPER_BOUND" value="999999.0" units="mmol_per_gDW_per_hr"/>
            <parameter id="FLUX_VALUE" value="0" units="mmol_per_gDW_per_hr"/>
          </listOfParameters>
        </kineticLaw>
      </reaction>
      <reaction id="R_SCc_ACCOACr" name="acetyl-CoA carboxylase, reversible reaction" reversible="false">
        <notes>
          <html xmlns="http://www.w3.org/1999/xhtml">
            <p>GENE_ASSOCIATION: (SCc_220 and SCc_738 and SCc_737 and SCc_493)</p>
          </html>
        </notes>
        <listOfReactants>
          <speciesReference species="M_SCc_atp_scc" stoichiometry="1"/>
          <speciesReference species="M_SCc_hco3_scc" stoichiometry="1"/>
          <speciesReference species="M_SCc_accoa_scc" stoichiometry="1"/>
        </listOfReactants>
        <listOfProducts>
          <speciesReference species="M_SCc_h_scc" stoichiometry="1"/>
          <speciesReference species="M_SCc_pi_scc" stoichiometry="1"/>
          <speciesReference species="M_SCc_malcoa_scc" stoichiometry="1"/>
          <speciesReference species="M_SCc_adp_scc" stoichiometry="1"/>
        </listOfProducts>
        <kineticLaw>
          <math xmlns="http://www.w3.org/1998/Math/MathML">
            <ci> FLUX_VALUE </ci>
          </math>
          <listOfParameters>
            <parameter id="LOWER_BOUND" value="0" units="mmol_per_gDW_per_hr"/>
            <parameter id="OBJECTIVE_COEFFICIENT" value="0" units="dimensionless"/>
            <parameter id="UPPER_BOUND" value="999999.0" units="mmol_per_gDW_per_hr"/>
            <parameter id="FLUX_VALUE" value="0" units="mmol_per_gDW_per_hr"/>
          </listOfParameters>
        </kineticLaw>
      </reaction>
      <reaction id="R_SCc_ACKr" name="acetate kinase" reversible="false">
        <notes>
          <html xmlns="http://www.w3.org/1999/xhtml">
            <p>GENE_ASSOCIATION: (SCc_499)</p>
          </html>
        </notes>
        <listOfReactants>
          <speciesReference species="M_SCc_actp_scc" stoichiometry="1"/>
          <speciesReference species="M_SCc_adp_scc" stoichiometry="1"/>
        </listOfReactants>
        <listOfProducts>
          <speciesReference species="M_SCc_atp_scc" stoichiometry="1"/>
          <speciesReference species="M_SCc_ac_scc" stoichiometry="1"/>
        </listOfProducts>
        <kineticLaw>
          <math xmlns="http://www.w3.org/1998/Math/MathML">
            <ci> FLUX_VALUE </ci>
          </math>
          <listOfParameters>
            <parameter id="LOWER_BOUND" value="0" units="mmol_per_gDW_per_hr"/>
            <parameter id="OBJECTIVE_COEFFICIENT" value="0" units="dimensionless"/>
            <parameter id="UPPER_BOUND" value="999999.0" units="mmol_per_gDW_per_hr"/>
            <parameter id="FLUX_VALUE" value="0" units="mmol_per_gDW_per_hr"/>
          </listOfParameters>
        </kineticLaw>
      </reaction>
      <reaction id="R_SCc_ACOATA" name="Acetyl-CoA ACP transacylase" reversible="true">
        <notes>
          <html xmlns="http://www.w3.org/1999/xhtml">
            <p>GENE_ASSOCIATION: (SCc_433)</p>
          </html>
        </notes>
        <listOfReactants>
          <speciesReference species="M_SCc_ACP_scc" stoichiometry="1"/>
          <speciesReference species="M_SCc_accoa_scc" stoichiometry="1"/>
        </listOfReactants>
        <listOfProducts>
          <speciesReference species="M_SCc_acACP_scc" stoichiometry="1"/>
          <speciesReference species="M_SCc_coa_scc" stoichiometry="1"/>
        </listOfProducts>
        <kineticLaw>
          <math xmlns="http://www.w3.org/1998/Math/MathML">
            <ci> FLUX_VALUE </ci>
          </math>
          <listOfParameters>
            <parameter id="LOWER_BOUND" value="-999999.0" units="mmol_per_gDW_per_hr"/>
            <parameter id="OBJECTIVE_COEFFICIENT" value="0" units="dimensionless"/>
            <parameter id="UPPER_BOUND" value="999999.0" units="mmol_per_gDW_per_hr"/>
            <parameter id="FLUX_VALUE" value="0" units="mmol_per_gDW_per_hr"/>
          </listOfParameters>
        </kineticLaw>
      </reaction>
      <reaction id="R_SCc_ACt" name="acetate_putative_transport" reversible="false">
        <notes>
          <html xmlns="http://www.w3.org/1999/xhtml">
            <p>GENE_ASSOCIATION: SCc_ORPHAN</p>
          </html>
        </notes>
        <listOfReactants>
          <speciesReference species="M_SCc_ac_scc" stoichiometry="1"/>
        </listOfReactants>
        <listOfProducts>
          <speciesReference species="M_ac_e" stoichiometry="1"/>
        </listOfProducts>
        <kineticLaw>
          <math xmlns="http://www.w3.org/1998/Math/MathML">
            <ci> FLUX_VALUE </ci>
          </math>
          <listOfParameters>
            <parameter id="LOWER_BOUND" value="0" units="mmol_per_gDW_per_hr"/>
            <parameter id="OBJECTIVE_COEFFICIENT" value="0" units="dimensionless"/>
            <parameter id="UPPER_BOUND" value="999999.0" units="mmol_per_gDW_per_hr"/>
            <parameter id="FLUX_VALUE" value="0" units="mmol_per_gDW_per_hr"/>
          </listOfParameters>
        </kineticLaw>
      </reaction>
      <reaction id="R_SCc_ADCL" name="4-aminobenzoate synthase" reversible="false">
        <notes>
          <html xmlns="http://www.w3.org/1999/xhtml">
            <p>GENE_ASSOCIATION: SCc_438</p>
          </html>
        </notes>
        <listOfReactants>
          <speciesReference species="M_SCc_4adcho_scc" stoichiometry="1"/>
        </listOfReactants>
        <listOfProducts>
          <speciesReference species="M_SCc_4abz_scc" stoichiometry="1"/>
          <speciesReference species="M_SCc_pyr_scc" stoichiometry="1"/>
          <speciesReference species="M_SCc_h_scc" stoichiometry="1"/>
        </listOfProducts>
        <kineticLaw>
          <math xmlns="http://www.w3.org/1998/Math/MathML">
            <ci> FLUX_VALUE </ci>
          </math>
          <listOfParameters>
            <parameter id="LOWER_BOUND" value="0" units="mmol_per_gDW_per_hr"/>
            <parameter id="OBJECTIVE_COEFFICIENT" value="0" units="dimensionless"/>
            <parameter id="UPPER_BOUND" value="999999.0" units="mmol_per_gDW_per_hr"/>
            <parameter id="FLUX_VALUE" value="0" units="mmol_per_gDW_per_hr"/>
          </listOfParameters>
        </kineticLaw>
      </reaction>
      <reaction id="R_SCc_ADCS" name="4_amino_4_deoxychorismate_synthase" reversible="false">
        <notes>
          <html xmlns="http://www.w3.org/1999/xhtml">
            <p>GENE_ASSOCIATION: SCc_516</p>
          </html>
        </notes>
        <listOfReactants>
          <speciesReference species="M_SCc_chor_scc" stoichiometry="1"/>
          <speciesReference species="M_SCc_gln_L_scc" stoichiometry="1"/>
        </listOfReactants>
        <listOfProducts>
          <speciesReference species="M_SCc_glu_L_scc" stoichiometry="1"/>
          <speciesReference species="M_SCc_4adcho_scc" stoichiometry="1"/>
        </listOfProducts>
        <kineticLaw>
          <math xmlns="http://www.w3.org/1998/Math/MathML">
            <ci> FLUX_VALUE </ci>
          </math>
          <listOfParameters>
            <parameter id="LOWER_BOUND" value="0" units="mmol_per_gDW_per_hr"/>
            <parameter id="OBJECTIVE_COEFFICIENT" value="0" units="dimensionless"/>
            <parameter id="UPPER_BOUND" value="999999.0" units="mmol_per_gDW_per_hr"/>
            <parameter id="FLUX_VALUE" value="0" units="mmol_per_gDW_per_hr"/>
          </listOfParameters>
        </kineticLaw>
      </reaction>
      <reaction id="R_SCc_ADK1" name="adenylate kinase" reversible="false">
        <notes>
          <html xmlns="http://www.w3.org/1999/xhtml">
            <p>GENE_ASSOCIATION: (SCc_364)</p>
          </html>
        </notes>
        <listOfReactants>
          <speciesReference species="M_SCc_amp_scc" stoichiometry="1"/>
          <speciesReference species="M_SCc_atp_scc" stoichiometry="1"/>
        </listOfReactants>
        <listOfProducts>
          <speciesReference species="M_SCc_adp_scc" stoichiometry="2"/>
        </listOfProducts>
        <kineticLaw>
          <math xmlns="http://www.w3.org/1998/Math/MathML">
            <ci> FLUX_VALUE </ci>
          </math>
          <listOfParameters>
            <parameter id="LOWER_BOUND" value="0" units="mmol_per_gDW_per_hr"/>
            <parameter id="OBJECTIVE_COEFFICIENT" value="0" units="dimensionless"/>
            <parameter id="UPPER_BOUND" value="999999.0" units="mmol_per_gDW_per_hr"/>
            <parameter id="FLUX_VALUE" value="0" units="mmol_per_gDW_per_hr"/>
          </listOfParameters>
        </kineticLaw>
      </reaction>
      <reaction id="R_SCc_ADSK" name="adenylyl-sulfate kinase" reversible="false">
        <notes>
          <html xmlns="http://www.w3.org/1999/xhtml">
            <p>GENE_ASSOCIATION: (SCc_160)</p>
          </html>
        </notes>
        <listOfReactants>
          <speciesReference species="M_SCc_atp_scc" stoichiometry="1"/>
          <speciesReference species="M_SCc_aps_scc" stoichiometry="1"/>
        </listOfReactants>
        <listOfProducts>
          <speciesReference species="M_SCc_h_scc" stoichiometry="1"/>
          <speciesReference species="M_SCc_adp_scc" stoichiometry="1"/>
          <speciesReference species="M_SCc_paps_scc" stoichiometry="1"/>
        </listOfProducts>
        <kineticLaw>
          <math xmlns="http://www.w3.org/1998/Math/MathML">
            <ci> FLUX_VALUE </ci>
          </math>
          <listOfParameters>
            <parameter id="LOWER_BOUND" value="0" units="mmol_per_gDW_per_hr"/>
            <parameter id="OBJECTIVE_COEFFICIENT" value="0" units="dimensionless"/>
            <parameter id="UPPER_BOUND" value="999999.0" units="mmol_per_gDW_per_hr"/>
            <parameter id="FLUX_VALUE" value="0" units="mmol_per_gDW_per_hr"/>
          </listOfParameters>
        </kineticLaw>
      </reaction>
      <reaction id="R_SCc_ADSL1r" name="adenylsuccinate lyase" reversible="false">
        <notes>
          <html xmlns="http://www.w3.org/1999/xhtml">
            <p>GENE_ASSOCIATION: (SCc_406)</p>
          </html>
        </notes>
        <listOfReactants>
          <speciesReference species="M_SCc_dcamp_scc" stoichiometry="1"/>
        </listOfReactants>
        <listOfProducts>
          <speciesReference species="M_SCc_fum_scc" stoichiometry="1"/>
          <speciesReference species="M_SCc_amp_scc" stoichiometry="1"/>
        </listOfProducts>
        <kineticLaw>
          <math xmlns="http://www.w3.org/1998/Math/MathML">
            <ci> FLUX_VALUE </ci>
          </math>
          <listOfParameters>
            <parameter id="LOWER_BOUND" value="0" units="mmol_per_gDW_per_hr"/>
            <parameter id="OBJECTIVE_COEFFICIENT" value="0" units="dimensionless"/>
            <parameter id="UPPER_BOUND" value="999999.0" units="mmol_per_gDW_per_hr"/>
            <parameter id="FLUX_VALUE" value="0" units="mmol_per_gDW_per_hr"/>
          </listOfParameters>
        </kineticLaw>
      </reaction>
      <reaction id="R_SCc_ADSS" name="adenylosuccinate synthase" reversible="false">
        <notes>
          <html xmlns="http://www.w3.org/1999/xhtml">
            <p>GENE_ASSOCIATION: (SCc_087)</p>
          </html>
        </notes>
        <listOfReactants>
          <speciesReference species="M_SCc_gtp_scc" stoichiometry="1"/>
          <speciesReference species="M_SCc_asp_L_scc" stoichiometry="1"/>
          <speciesReference species="M_SCc_imp_scc" stoichiometry="1"/>
        </listOfReactants>
        <listOfProducts>
          <speciesReference species="M_SCc_gdp_scc" stoichiometry="1"/>
          <speciesReference species="M_SCc_h_scc" stoichiometry="2"/>
          <speciesReference species="M_SCc_pi_scc" stoichiometry="1"/>
          <speciesReference species="M_SCc_dcamp_scc" stoichiometry="1"/>
        </listOfProducts>
        <kineticLaw>
          <math xmlns="http://www.w3.org/1998/Math/MathML">
            <ci> FLUX_VALUE </ci>
          </math>
          <listOfParameters>
            <parameter id="LOWER_BOUND" value="0" units="mmol_per_gDW_per_hr"/>
            <parameter id="OBJECTIVE_COEFFICIENT" value="0" units="dimensionless"/>
            <parameter id="UPPER_BOUND" value="999999.0" units="mmol_per_gDW_per_hr"/>
            <parameter id="FLUX_VALUE" value="0" units="mmol_per_gDW_per_hr"/>
          </listOfParameters>
        </kineticLaw>
      </reaction>
      <reaction id="R_SCc_AGMHE" name="ADP-D-glycero-D-manno-heptose epimerase" reversible="false">
        <notes>
          <html xmlns="http://www.w3.org/1999/xhtml">
            <p>GENE_ASSOCIATION: (SCc_043)</p>
          </html>
        </notes>
        <listOfReactants>
          <speciesReference species="M_SCc_adphep_DD_scc" stoichiometry="1"/>
        </listOfReactants>
        <listOfProducts>
          <speciesReference species="M_SCc_adphep_LD_scc" stoichiometry="1"/>
        </listOfProducts>
        <kineticLaw>
          <math xmlns="http://www.w3.org/1998/Math/MathML">
            <ci> FLUX_VALUE </ci>
          </math>
          <listOfParameters>
            <parameter id="LOWER_BOUND" value="0" units="mmol_per_gDW_per_hr"/>
            <parameter id="OBJECTIVE_COEFFICIENT" value="0" units="dimensionless"/>
            <parameter id="UPPER_BOUND" value="999999.0" units="mmol_per_gDW_per_hr"/>
            <parameter id="FLUX_VALUE" value="0" units="mmol_per_gDW_per_hr"/>
          </listOfParameters>
        </kineticLaw>
      </reaction>
      <reaction id="R_SCc_4AMPMt" name="4AMPM_putative_transport" reversible="false">
        <notes>
          <html xmlns="http://www.w3.org/1999/xhtml">
            <p>GENE_ASSOCIATION: SCc_ORPHAN</p>
          </html>
        </notes>
        <listOfReactants>
          <speciesReference species="M_SCc_4ampm_scc" stoichiometry="1"/>
        </listOfReactants>
        <listOfProducts>
          <speciesReference species="M_4ampm_e" stoichiometry="1"/>
        </listOfProducts>
        <kineticLaw>
          <math xmlns="http://www.w3.org/1998/Math/MathML">
            <ci> FLUX_VALUE </ci>
          </math>
          <listOfParameters>
            <parameter id="LOWER_BOUND" value="0" units="mmol_per_gDW_per_hr"/>
            <parameter id="OBJECTIVE_COEFFICIENT" value="0" units="dimensionless"/>
            <parameter id="UPPER_BOUND" value="999999.0" units="mmol_per_gDW_per_hr"/>
            <parameter id="FLUX_VALUE" value="0" units="mmol_per_gDW_per_hr"/>
          </listOfParameters>
        </kineticLaw>
      </reaction>
      <reaction id="R_SCc_AKGt" name="2-oxoglutarate reversible transport via symport" reversible="false">
        <notes>
          <html xmlns="http://www.w3.org/1999/xhtml">
            <p>GENE_ASSOCIATION: SCc_ORPHAN</p>
          </html>
        </notes>
        <listOfReactants>
          <speciesReference species="M_SCc_akg_scc" stoichiometry="1"/>
        </listOfReactants>
        <listOfProducts>
          <speciesReference species="M_akg_e" stoichiometry="1"/>
        </listOfProducts>
        <kineticLaw>
          <math xmlns="http://www.w3.org/1998/Math/MathML">
            <ci> FLUX_VALUE </ci>
          </math>
          <listOfParameters>
            <parameter id="LOWER_BOUND" value="0" units="mmol_per_gDW_per_hr"/>
            <parameter id="OBJECTIVE_COEFFICIENT" value="0" units="dimensionless"/>
            <parameter id="UPPER_BOUND" value="999999.0" units="mmol_per_gDW_per_hr"/>
            <parameter id="FLUX_VALUE" value="0" units="mmol_per_gDW_per_hr"/>
          </listOfParameters>
        </kineticLaw>
      </reaction>
      <reaction id="R_SCc_ALAALAr" name="D-alanine-D-alanine ligase (reversible)" reversible="false">
        <notes>
          <html xmlns="http://www.w3.org/1999/xhtml">
            <p>GENE_ASSOCIATION: (SCc_139)</p>
          </html>
        </notes>
        <listOfReactants>
          <speciesReference species="M_SCc_atp_scc" stoichiometry="1"/>
          <speciesReference species="M_SCc_ala_D_scc" stoichiometry="2"/>
        </listOfReactants>
        <listOfProducts>
          <speciesReference species="M_SCc_h_scc" stoichiometry="1"/>
          <speciesReference species="M_SCc_pi_scc" stoichiometry="1"/>
          <speciesReference species="M_SCc_alaala_scc" stoichiometry="1"/>
          <speciesReference species="M_SCc_adp_scc" stoichiometry="1"/>
        </listOfProducts>
        <kineticLaw>
          <math xmlns="http://www.w3.org/1998/Math/MathML">
            <ci> FLUX_VALUE </ci>
          </math>
          <listOfParameters>
            <parameter id="LOWER_BOUND" value="0" units="mmol_per_gDW_per_hr"/>
            <parameter id="OBJECTIVE_COEFFICIENT" value="0" units="dimensionless"/>
            <parameter id="UPPER_BOUND" value="999999.0" units="mmol_per_gDW_per_hr"/>
            <parameter id="FLUX_VALUE" value="0" units="mmol_per_gDW_per_hr"/>
          </listOfParameters>
        </kineticLaw>
      </reaction>
      <reaction id="R_SCc_ALAt" name="L-alanine reversible transport via proton symport" reversible="false">
        <notes>
          <html xmlns="http://www.w3.org/1999/xhtml">
            <p>GENE_ASSOCIATION: (SCc_361)</p>
          </html>
        </notes>
        <listOfReactants>
          <speciesReference species="M_ala_L_e" stoichiometry="1"/>
          <speciesReference species="M_h_e" stoichiometry="1"/>
        </listOfReactants>
        <listOfProducts>
          <speciesReference species="M_SCc_ala_L_scc" stoichiometry="1"/>
          <speciesReference species="M_SCc_h_scc" stoichiometry="1"/>
        </listOfProducts>
        <kineticLaw>
          <math xmlns="http://www.w3.org/1998/Math/MathML">
            <ci> FLUX_VALUE </ci>
          </math>
          <listOfParameters>
            <parameter id="LOWER_BOUND" value="0" units="mmol_per_gDW_per_hr"/>
            <parameter id="OBJECTIVE_COEFFICIENT" value="0" units="dimensionless"/>
            <parameter id="UPPER_BOUND" value="999999.0" units="mmol_per_gDW_per_hr"/>
            <parameter id="FLUX_VALUE" value="0" units="mmol_per_gDW_per_hr"/>
          </listOfParameters>
        </kineticLaw>
      </reaction>
      <reaction id="R_SCc_AMAOTr" name="adenosylmethionine-8-amino-7-oxononanoate transaminase" reversible="false">
        <notes>
          <html xmlns="http://www.w3.org/1999/xhtml">
            <p>GENE_ASSOCIATION: (SCc_554)</p>
          </html>
        </notes>
        <listOfReactants>
          <speciesReference species="M_SCc_amet_scc" stoichiometry="1"/>
          <speciesReference species="M_SCc_8aonn_scc" stoichiometry="1"/>
        </listOfReactants>
        <listOfProducts>
          <speciesReference species="M_SCc_dann_scc" stoichiometry="1"/>
          <speciesReference species="M_SCc_amob_scc" stoichiometry="1"/>
        </listOfProducts>
        <kineticLaw>
          <math xmlns="http://www.w3.org/1998/Math/MathML">
            <ci> FLUX_VALUE </ci>
          </math>
          <listOfParameters>
            <parameter id="LOWER_BOUND" value="0" units="mmol_per_gDW_per_hr"/>
            <parameter id="OBJECTIVE_COEFFICIENT" value="0" units="dimensionless"/>
            <parameter id="UPPER_BOUND" value="999999.0" units="mmol_per_gDW_per_hr"/>
            <parameter id="FLUX_VALUE" value="0" units="mmol_per_gDW_per_hr"/>
          </listOfParameters>
        </kineticLaw>
      </reaction>
      <reaction id="R_SCc_ANPRT" name="anthranilate phosphoribosyltransferase" reversible="false">
        <notes>
          <html xmlns="http://www.w3.org/1999/xhtml">
            <p>GENE_ASSOCIATION: (SCc_377)</p>
          </html>
        </notes>
        <listOfReactants>
          <speciesReference species="M_SCc_prpp_scc" stoichiometry="1"/>
          <speciesReference species="M_SCc_anth_scc" stoichiometry="1"/>
        </listOfReactants>
        <listOfProducts>
          <speciesReference species="M_SCc_ppi_scc" stoichiometry="1"/>
          <speciesReference species="M_SCc_pran_scc" stoichiometry="1"/>
        </listOfProducts>
        <kineticLaw>
          <math xmlns="http://www.w3.org/1998/Math/MathML">
            <ci> FLUX_VALUE </ci>
          </math>
          <listOfParameters>
            <parameter id="LOWER_BOUND" value="0" units="mmol_per_gDW_per_hr"/>
            <parameter id="OBJECTIVE_COEFFICIENT" value="0" units="dimensionless"/>
            <parameter id="UPPER_BOUND" value="999999.0" units="mmol_per_gDW_per_hr"/>
            <parameter id="FLUX_VALUE" value="0" units="mmol_per_gDW_per_hr"/>
          </listOfParameters>
        </kineticLaw>
      </reaction>
      <reaction id="R_SCc_ANTHt" name="anthranilate_putative_transport" reversible="false">
        <notes>
          <html xmlns="http://www.w3.org/1999/xhtml">
            <p>GENE_ASSOCIATION: SCc_ORPHAN</p>
          </html>
        </notes>
        <listOfReactants>
          <speciesReference species="M_anth_e" stoichiometry="1"/>
        </listOfReactants>
        <listOfProducts>
          <speciesReference species="M_SCc_anth_scc" stoichiometry="1"/>
        </listOfProducts>
        <kineticLaw>
          <math xmlns="http://www.w3.org/1998/Math/MathML">
            <ci> FLUX_VALUE </ci>
          </math>
          <listOfParameters>
            <parameter id="LOWER_BOUND" value="0" units="mmol_per_gDW_per_hr"/>
            <parameter id="OBJECTIVE_COEFFICIENT" value="0" units="dimensionless"/>
            <parameter id="UPPER_BOUND" value="999999.0" units="mmol_per_gDW_per_hr"/>
            <parameter id="FLUX_VALUE" value="0" units="mmol_per_gDW_per_hr"/>
          </listOfParameters>
        </kineticLaw>
      </reaction>
      <reaction id="R_SCc_APRAUR" name="5-amino-6-(5-phosphoribosylamino)uracil reductase" reversible="false">
        <notes>
          <html xmlns="http://www.w3.org/1999/xhtml">
            <p>GENE_ASSOCIATION: (SCc_468)</p>
          </html>
        </notes>
        <listOfReactants>
          <speciesReference species="M_SCc_5apru_scc" stoichiometry="1"/>
          <speciesReference species="M_SCc_nadph_scc" stoichiometry="1"/>
          <speciesReference species="M_SCc_h_scc" stoichiometry="1"/>
        </listOfReactants>
        <listOfProducts>
          <speciesReference species="M_SCc_nadp_scc" stoichiometry="1"/>
          <speciesReference species="M_SCc_5aprbu_scc" stoichiometry="1"/>
        </listOfProducts>
        <kineticLaw>
          <math xmlns="http://www.w3.org/1998/Math/MathML">
            <ci> FLUX_VALUE </ci>
          </math>
          <listOfParameters>
            <parameter id="LOWER_BOUND" value="0" units="mmol_per_gDW_per_hr"/>
            <parameter id="OBJECTIVE_COEFFICIENT" value="0" units="dimensionless"/>
            <parameter id="UPPER_BOUND" value="999999.0" units="mmol_per_gDW_per_hr"/>
            <parameter id="FLUX_VALUE" value="0" units="mmol_per_gDW_per_hr"/>
          </listOfParameters>
        </kineticLaw>
      </reaction>
      <reaction id="R_SCc_ARGt" name="L-arginine reversible transport via proton symport" reversible="false">
        <notes>
          <html xmlns="http://www.w3.org/1999/xhtml">
            <p>GENE_ASSOCIATION: (SCc_625)</p>
          </html>
        </notes>
        <listOfReactants>
          <speciesReference species="M_arg_L_e" stoichiometry="1"/>
          <speciesReference species="M_h_e" stoichiometry="1"/>
        </listOfReactants>
        <listOfProducts>
          <speciesReference species="M_SCc_h_scc" stoichiometry="1"/>
          <speciesReference species="M_SCc_arg_L_scc" stoichiometry="1"/>
        </listOfProducts>
        <kineticLaw>
          <math xmlns="http://www.w3.org/1998/Math/MathML">
            <ci> FLUX_VALUE </ci>
          </math>
          <listOfParameters>
            <parameter id="LOWER_BOUND" value="0" units="mmol_per_gDW_per_hr"/>
            <parameter id="OBJECTIVE_COEFFICIENT" value="0" units="dimensionless"/>
            <parameter id="UPPER_BOUND" value="999999.0" units="mmol_per_gDW_per_hr"/>
            <parameter id="FLUX_VALUE" value="0" units="mmol_per_gDW_per_hr"/>
          </listOfParameters>
        </kineticLaw>
      </reaction>
      <reaction id="R_SCc_ASAD" name="aspartate-semialdehyde dehydrogenase" reversible="false">
        <notes>
          <html xmlns="http://www.w3.org/1999/xhtml">
            <p>GENE_ASSOCIATION: (SCc_627)</p>
          </html>
        </notes>
        <listOfReactants>
          <speciesReference species="M_SCc_h_scc" stoichiometry="1"/>
          <speciesReference species="M_SCc_4pasp_scc" stoichiometry="1"/>
          <speciesReference species="M_SCc_nadph_scc" stoichiometry="1"/>
        </listOfReactants>
        <listOfProducts>
          <speciesReference species="M_SCc_pi_scc" stoichiometry="1"/>
          <speciesReference species="M_SCc_nadp_scc" stoichiometry="1"/>
          <speciesReference species="M_SCc_aspsa_scc" stoichiometry="1"/>
        </listOfProducts>
        <kineticLaw>
          <math xmlns="http://www.w3.org/1998/Math/MathML">
            <ci> FLUX_VALUE </ci>
          </math>
          <listOfParameters>
            <parameter id="LOWER_BOUND" value="0" units="mmol_per_gDW_per_hr"/>
            <parameter id="OBJECTIVE_COEFFICIENT" value="0" units="dimensionless"/>
            <parameter id="UPPER_BOUND" value="999999.0" units="mmol_per_gDW_per_hr"/>
            <parameter id="FLUX_VALUE" value="0" units="mmol_per_gDW_per_hr"/>
          </listOfParameters>
        </kineticLaw>
      </reaction>
      <reaction id="R_SCc_ASNt" name="L-asparagine reversible transport via proton symport" reversible="false">
        <notes>
          <html xmlns="http://www.w3.org/1999/xhtml">
            <p>GENE_ASSOCIATION: (SCc_548)</p>
          </html>
        </notes>
        <listOfReactants>
          <speciesReference species="M_asn_L_e" stoichiometry="1"/>
          <speciesReference species="M_h_e" stoichiometry="1"/>
        </listOfReactants>
        <listOfProducts>
          <speciesReference species="M_SCc_h_scc" stoichiometry="1"/>
          <speciesReference species="M_SCc_asn_L_scc" stoichiometry="1"/>
        </listOfProducts>
        <kineticLaw>
          <math xmlns="http://www.w3.org/1998/Math/MathML">
            <ci> FLUX_VALUE </ci>
          </math>
          <listOfParameters>
            <parameter id="LOWER_BOUND" value="0" units="mmol_per_gDW_per_hr"/>
            <parameter id="OBJECTIVE_COEFFICIENT" value="0" units="dimensionless"/>
            <parameter id="UPPER_BOUND" value="999999.0" units="mmol_per_gDW_per_hr"/>
            <parameter id="FLUX_VALUE" value="0" units="mmol_per_gDW_per_hr"/>
          </listOfParameters>
        </kineticLaw>
      </reaction>
      <reaction id="R_SCc_ASPCT" name="aspartate carbamoyltransferase" reversible="false">
        <notes>
          <html xmlns="http://www.w3.org/1999/xhtml">
            <p>GENE_ASSOCIATION: (SCc_770)</p>
          </html>
        </notes>
        <listOfReactants>
          <speciesReference species="M_SCc_asp_L_scc" stoichiometry="1"/>
          <speciesReference species="M_SCc_cbp_scc" stoichiometry="1"/>
        </listOfReactants>
        <listOfProducts>
          <speciesReference species="M_SCc_h_scc" stoichiometry="1"/>
          <speciesReference species="M_SCc_cbasp_scc" stoichiometry="1"/>
          <speciesReference species="M_SCc_pi_scc" stoichiometry="1"/>
        </listOfProducts>
        <kineticLaw>
          <math xmlns="http://www.w3.org/1998/Math/MathML">
            <ci> FLUX_VALUE </ci>
          </math>
          <listOfParameters>
            <parameter id="LOWER_BOUND" value="0" units="mmol_per_gDW_per_hr"/>
            <parameter id="OBJECTIVE_COEFFICIENT" value="0" units="dimensionless"/>
            <parameter id="UPPER_BOUND" value="999999.0" units="mmol_per_gDW_per_hr"/>
            <parameter id="FLUX_VALUE" value="0" units="mmol_per_gDW_per_hr"/>
          </listOfParameters>
        </kineticLaw>
      </reaction>
      <reaction id="R_SCc_ASPt2" name="L-aspartate transport in via proton symport" reversible="false">
        <notes>
          <html xmlns="http://www.w3.org/1999/xhtml">
            <p>GENE_ASSOCIATION: (SCc_075)</p>
          </html>
        </notes>
        <listOfReactants>
          <speciesReference species="M_asp_L_e" stoichiometry="1"/>
          <speciesReference species="M_h_e" stoichiometry="2"/>
        </listOfReactants>
        <listOfProducts>
          <speciesReference species="M_SCc_h_scc" stoichiometry="2"/>
          <speciesReference species="M_SCc_asp_L_scc" stoichiometry="1"/>
        </listOfProducts>
        <kineticLaw>
          <math xmlns="http://www.w3.org/1998/Math/MathML">
            <ci> FLUX_VALUE </ci>
          </math>
          <listOfParameters>
            <parameter id="LOWER_BOUND" value="0" units="mmol_per_gDW_per_hr"/>
            <parameter id="OBJECTIVE_COEFFICIENT" value="0" units="dimensionless"/>
            <parameter id="UPPER_BOUND" value="999999.0" units="mmol_per_gDW_per_hr"/>
            <parameter id="FLUX_VALUE" value="0" units="mmol_per_gDW_per_hr"/>
          </listOfParameters>
        </kineticLaw>
      </reaction>
      <reaction id="R_SCc_ATPM" name="ATP maintenance requirement" reversible="false">
        <notes>
          <html xmlns="http://www.w3.org/1999/xhtml">
            <p>GENE_ASSOCIATION: SPONTANEOUS</p>
          </html>
        </notes>
        <listOfReactants>
          <speciesReference species="M_SCc_h2o_scc" stoichiometry="1"/>
          <speciesReference species="M_SCc_atp_scc" stoichiometry="1"/>
        </listOfReactants>
        <listOfProducts>
          <speciesReference species="M_SCc_h_scc" stoichiometry="1"/>
          <speciesReference species="M_SCc_adp_scc" stoichiometry="1"/>
          <speciesReference species="M_SCc_pi_scc" stoichiometry="1"/>
        </listOfProducts>
        <kineticLaw>
          <math xmlns="http://www.w3.org/1998/Math/MathML">
            <ci> FLUX_VALUE </ci>
          </math>
          <listOfParameters>
            <parameter id="LOWER_BOUND" value="3.15" units="mmol_per_gDW_per_hr"/>
            <parameter id="OBJECTIVE_COEFFICIENT" value="0" units="dimensionless"/>
            <parameter id="UPPER_BOUND" value="100" units="mmol_per_gDW_per_hr"/>
            <parameter id="FLUX_VALUE" value="0" units="mmol_per_gDW_per_hr"/>
          </listOfParameters>
        </kineticLaw>
      </reaction>
      <reaction id="R_SCc_ATPS4r" name="ATP synthase (four protons for one ATP)" reversible="false">
        <notes>
          <html xmlns="http://www.w3.org/1999/xhtml">
            <p>GENE_ASSOCIATION: ((SCc_002 and SCc_003 and SCc_001) and (SCc_004 and SCc_005 and SCc_006 and SCc_007 and SCc_008))</p>
          </html>
        </notes>
        <listOfReactants>
          <speciesReference species="M_SCc_pi_scc" stoichiometry="1"/>
          <speciesReference species="M_h_e" stoichiometry="4"/>
          <speciesReference species="M_SCc_adp_scc" stoichiometry="1"/>
        </listOfReactants>
        <listOfProducts>
          <speciesReference species="M_SCc_h2o_scc" stoichiometry="1"/>
          <speciesReference species="M_SCc_h_scc" stoichiometry="3"/>
          <speciesReference species="M_SCc_atp_scc" stoichiometry="1"/>
        </listOfProducts>
        <kineticLaw>
          <math xmlns="http://www.w3.org/1998/Math/MathML">
            <ci> FLUX_VALUE </ci>
          </math>
          <listOfParameters>
            <parameter id="LOWER_BOUND" value="0" units="mmol_per_gDW_per_hr"/>
            <parameter id="OBJECTIVE_COEFFICIENT" value="0" units="dimensionless"/>
            <parameter id="UPPER_BOUND" value="999999.0" units="mmol_per_gDW_per_hr"/>
            <parameter id="FLUX_VALUE" value="0" units="mmol_per_gDW_per_hr"/>
          </listOfParameters>
        </kineticLaw>
      </reaction>
      <reaction id="R_SCc_BPNT" name="3,5-bisphosphate nucleotidase" reversible="false">
        <notes>
          <html xmlns="http://www.w3.org/1999/xhtml">
            <p>GENE_ASSOCIATION: SCc_094</p>
          </html>
        </notes>
        <listOfReactants>
          <speciesReference species="M_SCc_pap_scc" stoichiometry="1"/>
          <speciesReference species="M_SCc_h2o_scc" stoichiometry="1"/>
        </listOfReactants>
        <listOfProducts>
          <speciesReference species="M_SCc_pi_scc" stoichiometry="1"/>
          <speciesReference species="M_SCc_amp_scc" stoichiometry="1"/>
        </listOfProducts>
        <kineticLaw>
          <math xmlns="http://www.w3.org/1998/Math/MathML">
            <ci> FLUX_VALUE </ci>
          </math>
          <listOfParameters>
            <parameter id="LOWER_BOUND" value="0" units="mmol_per_gDW_per_hr"/>
            <parameter id="OBJECTIVE_COEFFICIENT" value="0" units="dimensionless"/>
            <parameter id="UPPER_BOUND" value="999999.0" units="mmol_per_gDW_per_hr"/>
            <parameter id="FLUX_VALUE" value="0" units="mmol_per_gDW_per_hr"/>
          </listOfParameters>
        </kineticLaw>
      </reaction>
      <reaction id="R_SCc_BTNt" name="Biotin_putative_transporter" reversible="false">
        <notes>
          <html xmlns="http://www.w3.org/1999/xhtml">
            <p>GENE_ASSOCIATION: SCc_ORPHAN</p>
          </html>
        </notes>
        <listOfReactants>
          <speciesReference species="M_btn_e" stoichiometry="1"/>
        </listOfReactants>
        <listOfProducts>
          <speciesReference species="M_SCc_btn_scc" stoichiometry="1"/>
        </listOfProducts>
        <kineticLaw>
          <math xmlns="http://www.w3.org/1998/Math/MathML">
            <ci> FLUX_VALUE </ci>
          </math>
          <listOfParameters>
            <parameter id="LOWER_BOUND" value="0" units="mmol_per_gDW_per_hr"/>
            <parameter id="OBJECTIVE_COEFFICIENT" value="0" units="dimensionless"/>
            <parameter id="UPPER_BOUND" value="999999.0" units="mmol_per_gDW_per_hr"/>
            <parameter id="FLUX_VALUE" value="0" units="mmol_per_gDW_per_hr"/>
          </listOfParameters>
        </kineticLaw>
      </reaction>
      <reaction id="R_SCc_BTS5" name="Biotin synthase" reversible="false">
        <notes>
          <html xmlns="http://www.w3.org/1999/xhtml">
            <p>GENE_ASSOCIATION: (SCc_553)</p>
          </html>
        </notes>
        <listOfReactants>
          <speciesReference species="M_SCc_h2s_scc" stoichiometry="1"/>
          <speciesReference species="M_SCc_amet_scc" stoichiometry="1"/>
          <speciesReference species="M_SCc_dtbt_scc" stoichiometry="1"/>
        </listOfReactants>
        <listOfProducts>
          <speciesReference species="M_SCc_dad_5_scc" stoichiometry="1"/>
          <speciesReference species="M_SCc_btn_scc" stoichiometry="1"/>
          <speciesReference species="M_SCc_met_L_scc" stoichiometry="1"/>
          <speciesReference species="M_SCc_h_scc" stoichiometry="3"/>
        </listOfProducts>
        <kineticLaw>
          <math xmlns="http://www.w3.org/1998/Math/MathML">
            <ci> FLUX_VALUE </ci>
          </math>
          <listOfParameters>
            <parameter id="LOWER_BOUND" value="0" units="mmol_per_gDW_per_hr"/>
            <parameter id="OBJECTIVE_COEFFICIENT" value="0" units="dimensionless"/>
            <parameter id="UPPER_BOUND" value="999999.0" units="mmol_per_gDW_per_hr"/>
            <parameter id="FLUX_VALUE" value="0" units="mmol_per_gDW_per_hr"/>
          </listOfParameters>
        </kineticLaw>
      </reaction>
      <reaction id="R_SCc_Biomass_whith_wall_SCc" name="Biomass_whith_wall_SCc" reversible="false">
        <notes>
          <html xmlns="http://www.w3.org/1999/xhtml">
            <p>GENE_ASSOCIATION: UNIVERSAL</p>
          </html>
        </notes>
        <listOfReactants>
          <speciesReference species="M_SCc_coa_scc" stoichiometry="0.000168"/>
          <speciesReference species="M_SCc_thr_L_scc" stoichiometry="0.246506"/>
          <speciesReference species="M_SCc_gln_L_scc" stoichiometry="0.255712"/>
          <speciesReference species="M_SCc_tyr_L_scc" stoichiometry="0.133993"/>
          <speciesReference species="M_SCc_fad_scc" stoichiometry="0.000223"/>
          <speciesReference species="M_SCc_10fthf_scc" stoichiometry="0.000223"/>
          <speciesReference species="M_SCc_ribflv_scc" stoichiometry="0.000223"/>
          <speciesReference species="M_SCc_glu_L_scc" stoichiometry="0.255712"/>
          <speciesReference species="M_SCc_clpn_scc" stoichiometry="0.000129"/>
          <speciesReference species="M_SCc_peptido_scc" stoichiometry="0.0276"/>
          <speciesReference species="M_SCc_utp_scc" stoichiometry="0.140101"/>
          <speciesReference species="M_SCc_pg_scc" stoichiometry="0.000464"/>
          <speciesReference species="M_SCc_lps_scc" stoichiometry="0.0084"/>
          <speciesReference species="M_SCc_pydx5p_scc" stoichiometry="0.000223"/>
          <speciesReference species="M_SCc_lys_L_scc" stoichiometry="0.333448"/>
          <speciesReference species="M_SCc_btn_scc" stoichiometry="2e-06"/>
          <speciesReference species="M_SCc_cys_L_scc" stoichiometry="0.088988"/>
          <speciesReference species="M_SCc_thf_scc" stoichiometry="0.000223"/>
          <speciesReference species="M_SCc_zn2_scc" stoichiometry="0.003158"/>
          <speciesReference species="M_SCc_val_L_scc" stoichiometry="0.411184"/>
          <speciesReference species="M_SCc_k_scc" stoichiometry="0.1776"/>
          <speciesReference species="M_SCc_leu_L_scc" stoichiometry="0.437778"/>
          <speciesReference species="M_SCc_thmpp_scc" stoichiometry="0.000223"/>
          <speciesReference species="M_SCc_datp_scc" stoichiometry="0.024805"/>
          <speciesReference species="M_SCc_gtp_scc" stoichiometry="0.209121"/>
          <speciesReference species="M_SCc_asn_L_scc" stoichiometry="0.234232"/>
          <speciesReference species="M_SCc_udcpdp_scc" stoichiometry="5.5e-05"/>
          <speciesReference species="M_SCc_gly_scc" stoichiometry="0.595297"/>
          <speciesReference species="M_SCc_arg_L_scc" stoichiometry="0.28742"/>
          <speciesReference species="M_SCc_hemeO_scc" stoichiometry="0.000223"/>
          <speciesReference species="M_SCc_trp_L_scc" stoichiometry="0.055234"/>
          <speciesReference species="M_SCc_phe_L_scc" stoichiometry="0.180021"/>
          <speciesReference species="M_SCc_nad_scc" stoichiometry="0.001787"/>
          <speciesReference species="M_SCc_dctp_scc" stoichiometry="0.025612"/>
          <speciesReference species="M_SCc_pro_L_scc" stoichiometry="0.214798"/>
          <speciesReference species="M_SCc_pe_scc" stoichiometry="0.001935"/>
          <speciesReference species="M_SCc_gthrd_scc" stoichiometry="0.000223"/>
          <speciesReference species="M_SCc_nadp_scc" stoichiometry="0.000112"/>
          <speciesReference species="M_SCc_ctp_scc" stoichiometry="0.129799"/>
          <speciesReference species="M_SCc_his_L_scc" stoichiometry="0.092056"/>
          <speciesReference species="M_SCc_asp_L_scc" stoichiometry="0.234232"/>
          <speciesReference species="M_SCc_mlthf_scc" stoichiometry="0.000223"/>
          <speciesReference species="M_SCc_dttp_scc" stoichiometry="0.024805"/>
          <speciesReference species="M_SCc_dgtp_scc" stoichiometry="0.025612"/>
          <speciesReference species="M_SCc_ile_L_scc" stoichiometry="0.282306"/>
          <speciesReference species="M_SCc_amet_scc" stoichiometry="0.000223"/>
          <speciesReference species="M_SCc_h2o_scc" stoichiometry="48.752916"/>
          <speciesReference species="M_SCc_atp_scc" stoichiometry="54.119975"/>
          <speciesReference species="M_SCc_met_L_scc" stoichiometry="0.149336"/>
          <speciesReference species="M_SCc_ala_L_scc" stoichiometry="0.499149"/>
          <speciesReference species="M_SCc_ser_L_scc" stoichiometry="0.209684"/>
          <speciesReference species="M_kdo2lipid4L_e" stoichiometry="0.01945"/>
          <speciesReference species="M_SCc_sheme_scc" stoichiometry="0.000223"/>
          <speciesReference species="M_SCc_ps_scc" stoichiometry="5.2e-05"/>
        </listOfReactants>
        <listOfProducts>
          <speciesReference species="M_SCc_pi_scc" stoichiometry="53.945874"/>
          <speciesReference species="M_SCc_adp_scc" stoichiometry="53.95"/>
          <speciesReference species="M_SCc_h_scc" stoichiometry="53.95"/>
          <speciesReference species="M_SCc_ppi_scc" stoichiometry="0.749831"/>
          <speciesReference species="M_SCc_Biomass_e" stoichiometry="1"/>
        </listOfProducts>
        <kineticLaw>
          <math xmlns="http://www.w3.org/1998/Math/MathML">
            <ci> FLUX_VALUE </ci>
          </math>
          <listOfParameters>
            <parameter id="LOWER_BOUND" value="0" units="mmol_per_gDW_per_hr"/>
            <parameter id="OBJECTIVE_COEFFICIENT" value="0" units="dimensionless"/>
            <parameter id="UPPER_BOUND" value="999999.0" units="mmol_per_gDW_per_hr"/>
            <parameter id="FLUX_VALUE" value="0" units="mmol_per_gDW_per_hr"/>
          </listOfParameters>
        </kineticLaw>
      </reaction>
      <reaction id="R_SCc_C120SN" name="Fatty acid biosynthesis (n-C12:0)" reversible="false">
        <notes>
          <html xmlns="http://www.w3.org/1999/xhtml">
            <p>GENE_ASSOCIATION: ((SCc_216) and (SCc_437) and (SCc_435)) or ((SCc_616) and (SCc_216) and (SCc_435)) or ((SCc_616) and (SCc_503) and (SCc_435)) or ((SCc_503) and (SCc_437) and (SCc_435))</p>
          </html>
        </notes>
        <listOfReactants>
          <speciesReference species="M_SCc_malACP_scc" stoichiometry="4"/>
          <speciesReference species="M_SCc_actACP_scc" stoichiometry="1"/>
          <speciesReference species="M_SCc_nadph_scc" stoichiometry="10"/>
          <speciesReference species="M_SCc_h_scc" stoichiometry="14"/>
        </listOfReactants>
        <listOfProducts>
          <speciesReference species="M_SCc_h2o_scc" stoichiometry="5"/>
          <speciesReference species="M_SCc_co2_scc" stoichiometry="4"/>
          <speciesReference species="M_SCc_ddcaACP_scc" stoichiometry="1"/>
          <speciesReference species="M_SCc_nadp_scc" stoichiometry="10"/>
          <speciesReference species="M_SCc_ACP_scc" stoichiometry="4"/>
        </listOfProducts>
        <kineticLaw>
          <math xmlns="http://www.w3.org/1998/Math/MathML">
            <ci> FLUX_VALUE </ci>
          </math>
          <listOfParameters>
            <parameter id="LOWER_BOUND" value="0" units="mmol_per_gDW_per_hr"/>
            <parameter id="OBJECTIVE_COEFFICIENT" value="0" units="dimensionless"/>
            <parameter id="UPPER_BOUND" value="999999.0" units="mmol_per_gDW_per_hr"/>
            <parameter id="FLUX_VALUE" value="0" units="mmol_per_gDW_per_hr"/>
          </listOfParameters>
        </kineticLaw>
      </reaction>
      <reaction id="R_SCc_C140SN" name="Fatty acid biosynthesis (n-C14:0)" reversible="false">
        <notes>
          <html xmlns="http://www.w3.org/1999/xhtml">
            <p>GENE_ASSOCIATION: ((SCc_216) and (SCc_616) and (SCc_435)) or ((SCc_616) and (SCc_503) and (SCc_435)) or ((SCc_503) and (SCc_437) and (SCc_435)) or ((SCc_216) and (SCc_437) and (SCc_435))</p>
          </html>
        </notes>
        <listOfReactants>
          <speciesReference species="M_SCc_h_scc" stoichiometry="17"/>
          <speciesReference species="M_SCc_actACP_scc" stoichiometry="1"/>
          <speciesReference species="M_SCc_nadph_scc" stoichiometry="12"/>
          <speciesReference species="M_SCc_malACP_scc" stoichiometry="5"/>
        </listOfReactants>
        <listOfProducts>
          <speciesReference species="M_SCc_h2o_scc" stoichiometry="6"/>
          <speciesReference species="M_SCc_myrsACP_scc" stoichiometry="1"/>
          <speciesReference species="M_SCc_nadp_scc" stoichiometry="12"/>
          <speciesReference species="M_SCc_co2_scc" stoichiometry="5"/>
          <speciesReference species="M_SCc_ACP_scc" stoichiometry="5"/>
        </listOfProducts>
        <kineticLaw>
          <math xmlns="http://www.w3.org/1998/Math/MathML">
            <ci> FLUX_VALUE </ci>
          </math>
          <listOfParameters>
            <parameter id="LOWER_BOUND" value="0" units="mmol_per_gDW_per_hr"/>
            <parameter id="OBJECTIVE_COEFFICIENT" value="0" units="dimensionless"/>
            <parameter id="UPPER_BOUND" value="999999.0" units="mmol_per_gDW_per_hr"/>
            <parameter id="FLUX_VALUE" value="0" units="mmol_per_gDW_per_hr"/>
          </listOfParameters>
        </kineticLaw>
      </reaction>
      <reaction id="R_SCc_C141SN" name="Fatty acid biosynthesis (n-C14:1)" reversible="false">
        <notes>
          <html xmlns="http://www.w3.org/1999/xhtml">
            <p>GENE_ASSOCIATION: ((SCc_616) and (SCc_216) and (SCc_503) and (SCc_435))</p>
          </html>
        </notes>
        <listOfReactants>
          <speciesReference species="M_SCc_malACP_scc" stoichiometry="5"/>
          <speciesReference species="M_SCc_actACP_scc" stoichiometry="1"/>
          <speciesReference species="M_SCc_nadph_scc" stoichiometry="11"/>
          <speciesReference species="M_SCc_h_scc" stoichiometry="16"/>
        </listOfReactants>
        <listOfProducts>
          <speciesReference species="M_SCc_h2o_scc" stoichiometry="6"/>
          <speciesReference species="M_SCc_ACP_scc" stoichiometry="5"/>
          <speciesReference species="M_SCc_tdeACP_scc" stoichiometry="1"/>
          <speciesReference species="M_SCc_nadp_scc" stoichiometry="11"/>
          <speciesReference species="M_SCc_co2_scc" stoichiometry="5"/>
        </listOfProducts>
        <kineticLaw>
          <math xmlns="http://www.w3.org/1998/Math/MathML">
            <ci> FLUX_VALUE </ci>
          </math>
          <listOfParameters>
            <parameter id="LOWER_BOUND" value="0" units="mmol_per_gDW_per_hr"/>
            <parameter id="OBJECTIVE_COEFFICIENT" value="0" units="dimensionless"/>
            <parameter id="UPPER_BOUND" value="999999.0" units="mmol_per_gDW_per_hr"/>
            <parameter id="FLUX_VALUE" value="0" units="mmol_per_gDW_per_hr"/>
          </listOfParameters>
        </kineticLaw>
      </reaction>
      <reaction id="R_SCc_C160SN" name="Fatty acid biosynthesis (n-C16:0)" reversible="false">
        <notes>
          <html xmlns="http://www.w3.org/1999/xhtml">
            <p>GENE_ASSOCIATION: ((SCc_216) and (SCc_437) and (SCc_435)) or ((SCc_616) and (SCc_216) and (SCc_435)) or ((SCc_616) and (SCc_503) and (SCc_435)) or ((SCc_503) and (SCc_437) and (SCc_435))</p>
          </html>
        </notes>
        <listOfReactants>
          <speciesReference species="M_SCc_h_scc" stoichiometry="20"/>
          <speciesReference species="M_SCc_actACP_scc" stoichiometry="1"/>
          <speciesReference species="M_SCc_nadph_scc" stoichiometry="14"/>
          <speciesReference species="M_SCc_malACP_scc" stoichiometry="6"/>
        </listOfReactants>
        <listOfProducts>
          <speciesReference species="M_SCc_h2o_scc" stoichiometry="7"/>
          <speciesReference species="M_SCc_ACP_scc" stoichiometry="6"/>
          <speciesReference species="M_SCc_nadp_scc" stoichiometry="14"/>
          <speciesReference species="M_SCc_palmACP_scc" stoichiometry="1"/>
          <speciesReference species="M_SCc_co2_scc" stoichiometry="6"/>
        </listOfProducts>
        <kineticLaw>
          <math xmlns="http://www.w3.org/1998/Math/MathML">
            <ci> FLUX_VALUE </ci>
          </math>
          <listOfParameters>
            <parameter id="LOWER_BOUND" value="0" units="mmol_per_gDW_per_hr"/>
            <parameter id="OBJECTIVE_COEFFICIENT" value="0" units="dimensionless"/>
            <parameter id="UPPER_BOUND" value="999999.0" units="mmol_per_gDW_per_hr"/>
            <parameter id="FLUX_VALUE" value="0" units="mmol_per_gDW_per_hr"/>
          </listOfParameters>
        </kineticLaw>
      </reaction>
      <reaction id="R_SCc_C161SN" name="Fatty acid biosynthesis (n-C16:1)" reversible="false">
        <notes>
          <html xmlns="http://www.w3.org/1999/xhtml">
            <p>GENE_ASSOCIATION: ((SCc_616) and (SCc_216) and (SCc_503) and (SCc_435))</p>
          </html>
        </notes>
        <listOfReactants>
          <speciesReference species="M_SCc_malACP_scc" stoichiometry="6"/>
          <speciesReference species="M_SCc_actACP_scc" stoichiometry="1"/>
          <speciesReference species="M_SCc_nadph_scc" stoichiometry="13"/>
          <speciesReference species="M_SCc_h_scc" stoichiometry="19"/>
        </listOfReactants>
        <listOfProducts>
          <speciesReference species="M_SCc_h2o_scc" stoichiometry="7"/>
          <speciesReference species="M_SCc_ACP_scc" stoichiometry="6"/>
          <speciesReference species="M_SCc_hdeACP_scc" stoichiometry="1"/>
          <speciesReference species="M_SCc_nadp_scc" stoichiometry="13"/>
          <speciesReference species="M_SCc_co2_scc" stoichiometry="6"/>
        </listOfProducts>
        <kineticLaw>
          <math xmlns="http://www.w3.org/1998/Math/MathML">
            <ci> FLUX_VALUE </ci>
          </math>
          <listOfParameters>
            <parameter id="LOWER_BOUND" value="0" units="mmol_per_gDW_per_hr"/>
            <parameter id="OBJECTIVE_COEFFICIENT" value="0" units="dimensionless"/>
            <parameter id="UPPER_BOUND" value="999999.0" units="mmol_per_gDW_per_hr"/>
            <parameter id="FLUX_VALUE" value="0" units="mmol_per_gDW_per_hr"/>
          </listOfParameters>
        </kineticLaw>
      </reaction>
      <reaction id="R_SCc_C181SN" name="Fatty acid biosynthesis (n-C18:1)" reversible="false">
        <notes>
          <html xmlns="http://www.w3.org/1999/xhtml">
            <p>GENE_ASSOCIATION: ((SCc_616) and (SCc_216) and (SCc_503) and (SCc_437) and (SCc_435))</p>
          </html>
        </notes>
        <listOfReactants>
          <speciesReference species="M_SCc_malACP_scc" stoichiometry="7"/>
          <speciesReference species="M_SCc_actACP_scc" stoichiometry="1"/>
          <speciesReference species="M_SCc_nadph_scc" stoichiometry="15"/>
          <speciesReference species="M_SCc_h_scc" stoichiometry="22"/>
        </listOfReactants>
        <listOfProducts>
          <speciesReference species="M_SCc_h2o_scc" stoichiometry="8"/>
          <speciesReference species="M_SCc_octeACP_scc" stoichiometry="1"/>
          <speciesReference species="M_SCc_nadp_scc" stoichiometry="15"/>
          <speciesReference species="M_SCc_co2_scc" stoichiometry="7"/>
          <speciesReference species="M_SCc_ACP_scc" stoichiometry="7"/>
        </listOfProducts>
        <kineticLaw>
          <math xmlns="http://www.w3.org/1998/Math/MathML">
            <ci> FLUX_VALUE </ci>
          </math>
          <listOfParameters>
            <parameter id="LOWER_BOUND" value="0" units="mmol_per_gDW_per_hr"/>
            <parameter id="OBJECTIVE_COEFFICIENT" value="0" units="dimensionless"/>
            <parameter id="UPPER_BOUND" value="999999.0" units="mmol_per_gDW_per_hr"/>
            <parameter id="FLUX_VALUE" value="0" units="mmol_per_gDW_per_hr"/>
          </listOfParameters>
        </kineticLaw>
      </reaction>
      <reaction id="R_SCc_CBPS" name="carbamoyl-phosphate synthase (glutamine-hydrolysing)" reversible="false">
        <notes>
          <html xmlns="http://www.w3.org/1999/xhtml">
            <p>GENE_ASSOCIATION: (SCc_116 and SCc_117)</p>
          </html>
        </notes>
        <listOfReactants>
          <speciesReference species="M_SCc_h2o_scc" stoichiometry="1"/>
          <speciesReference species="M_SCc_gln_L_scc" stoichiometry="1"/>
          <speciesReference species="M_SCc_hco3_scc" stoichiometry="1"/>
          <speciesReference species="M_SCc_atp_scc" stoichiometry="2"/>
        </listOfReactants>
        <listOfProducts>
          <speciesReference species="M_SCc_cbp_scc" stoichiometry="1"/>
          <speciesReference species="M_SCc_glu_L_scc" stoichiometry="1"/>
          <speciesReference species="M_SCc_pi_scc" stoichiometry="1"/>
          <speciesReference species="M_SCc_adp_scc" stoichiometry="2"/>
          <speciesReference species="M_SCc_h_scc" stoichiometry="2"/>
        </listOfProducts>
        <kineticLaw>
          <math xmlns="http://www.w3.org/1998/Math/MathML">
            <ci> FLUX_VALUE </ci>
          </math>
          <listOfParameters>
            <parameter id="LOWER_BOUND" value="0" units="mmol_per_gDW_per_hr"/>
            <parameter id="OBJECTIVE_COEFFICIENT" value="0" units="dimensionless"/>
            <parameter id="UPPER_BOUND" value="999999.0" units="mmol_per_gDW_per_hr"/>
            <parameter id="FLUX_VALUE" value="0" units="mmol_per_gDW_per_hr"/>
          </listOfParameters>
        </kineticLaw>
      </reaction>
      <reaction id="R_SCc_CDPMEK" name="4-(cytidine 5-diphospho)-2-C-methyl-D-erythritol kinase" reversible="false">
        <notes>
          <html xmlns="http://www.w3.org/1999/xhtml">
            <p>GENE_ASSOCIATION: (SCc_418)</p>
          </html>
        </notes>
        <listOfReactants>
          <speciesReference species="M_SCc_4c2me_scc" stoichiometry="1"/>
          <speciesReference species="M_SCc_atp_scc" stoichiometry="1"/>
        </listOfReactants>
        <listOfProducts>
          <speciesReference species="M_SCc_h_scc" stoichiometry="1"/>
          <speciesReference species="M_SCc_2p4c2me_scc" stoichiometry="1"/>
          <speciesReference species="M_SCc_adp_scc" stoichiometry="1"/>
        </listOfProducts>
        <kineticLaw>
          <math xmlns="http://www.w3.org/1998/Math/MathML">
            <ci> FLUX_VALUE </ci>
          </math>
          <listOfParameters>
            <parameter id="LOWER_BOUND" value="0" units="mmol_per_gDW_per_hr"/>
            <parameter id="OBJECTIVE_COEFFICIENT" value="0" units="dimensionless"/>
            <parameter id="UPPER_BOUND" value="999999.0" units="mmol_per_gDW_per_hr"/>
            <parameter id="FLUX_VALUE" value="0" units="mmol_per_gDW_per_hr"/>
          </listOfParameters>
        </kineticLaw>
      </reaction>
      <reaction id="R_SCc_CHORS" name="chorismate_synthase" reversible="false">
        <notes>
          <html xmlns="http://www.w3.org/1999/xhtml">
            <p>GENE_ASSOCIATION: ( SCc_617 )</p>
          </html>
        </notes>
        <listOfReactants>
          <speciesReference species="M_SCc_3psme_scc" stoichiometry="1"/>
        </listOfReactants>
        <listOfProducts>
          <speciesReference species="M_SCc_pi_scc" stoichiometry="1"/>
          <speciesReference species="M_SCc_chor_scc" stoichiometry="1"/>
        </listOfProducts>
        <kineticLaw>
          <math xmlns="http://www.w3.org/1998/Math/MathML">
            <ci> FLUX_VALUE </ci>
          </math>
          <listOfParameters>
            <parameter id="LOWER_BOUND" value="0" units="mmol_per_gDW_per_hr"/>
            <parameter id="OBJECTIVE_COEFFICIENT" value="0" units="dimensionless"/>
            <parameter id="UPPER_BOUND" value="999999.0" units="mmol_per_gDW_per_hr"/>
            <parameter id="FLUX_VALUE" value="0" units="mmol_per_gDW_per_hr"/>
          </listOfParameters>
        </kineticLaw>
      </reaction>
      <reaction id="R_SCc_CLPNS_SCc" name="Cardiolipin Synthase (SCc)" reversible="false">
        <notes>
          <html xmlns="http://www.w3.org/1999/xhtml">
            <p>GENE_ASSOCIATION: (SCc_338)</p>
          </html>
        </notes>
        <listOfReactants>
          <speciesReference species="M_SCc_pg_scc" stoichiometry="0.04"/>
        </listOfReactants>
        <listOfProducts>
          <speciesReference species="M_SCc_clpn_scc" stoichiometry="0.02"/>
          <speciesReference species="M_SCc_glyc_scc" stoichiometry="1"/>
        </listOfProducts>
        <kineticLaw>
          <math xmlns="http://www.w3.org/1998/Math/MathML">
            <ci> FLUX_VALUE </ci>
          </math>
          <listOfParameters>
            <parameter id="LOWER_BOUND" value="0" units="mmol_per_gDW_per_hr"/>
            <parameter id="OBJECTIVE_COEFFICIENT" value="0" units="dimensionless"/>
            <parameter id="UPPER_BOUND" value="999999.0" units="mmol_per_gDW_per_hr"/>
            <parameter id="FLUX_VALUE" value="0" units="mmol_per_gDW_per_hr"/>
          </listOfParameters>
        </kineticLaw>
      </reaction>
      <reaction id="R_SCc_CO2t" name="CO2 transporter via diffusion" reversible="false">
        <notes>
          <html xmlns="http://www.w3.org/1999/xhtml">
            <p>GENE_ASSOCIATION: (SPONTANEOUS)</p>
          </html>
        </notes>
        <listOfReactants>
          <speciesReference species="M_SCc_co2_scc" stoichiometry="1"/>
        </listOfReactants>
        <listOfProducts>
          <speciesReference species="M_co2_e" stoichiometry="1"/>
        </listOfProducts>
        <kineticLaw>
          <math xmlns="http://www.w3.org/1998/Math/MathML">
            <ci> FLUX_VALUE </ci>
          </math>
          <listOfParameters>
            <parameter id="LOWER_BOUND" value="0" units="mmol_per_gDW_per_hr"/>
            <parameter id="OBJECTIVE_COEFFICIENT" value="0" units="dimensionless"/>
            <parameter id="UPPER_BOUND" value="999999.0" units="mmol_per_gDW_per_hr"/>
            <parameter id="FLUX_VALUE" value="0" units="mmol_per_gDW_per_hr"/>
          </listOfParameters>
        </kineticLaw>
      </reaction>
      <reaction id="R_SCc_CPPPGO" name="coproporphyrinogen oxidase (O2 required)" reversible="false">
        <notes>
          <html xmlns="http://www.w3.org/1999/xhtml">
            <p>GENE_ASSOCIATION: (SCc_333)</p>
          </html>
        </notes>
        <listOfReactants>
          <speciesReference species="M_SCc_o2_scc" stoichiometry="1"/>
          <speciesReference species="M_SCc_cpppg3_scc" stoichiometry="1"/>
          <speciesReference species="M_SCc_h_scc" stoichiometry="2"/>
        </listOfReactants>
        <listOfProducts>
          <speciesReference species="M_SCc_h2o_scc" stoichiometry="2"/>
          <speciesReference species="M_SCc_pppg9_scc" stoichiometry="1"/>
          <speciesReference species="M_SCc_co2_scc" stoichiometry="2"/>
        </listOfProducts>
        <kineticLaw>
          <math xmlns="http://www.w3.org/1998/Math/MathML">
            <ci> FLUX_VALUE </ci>
          </math>
          <listOfParameters>
            <parameter id="LOWER_BOUND" value="0" units="mmol_per_gDW_per_hr"/>
            <parameter id="OBJECTIVE_COEFFICIENT" value="0" units="dimensionless"/>
            <parameter id="UPPER_BOUND" value="999999.0" units="mmol_per_gDW_per_hr"/>
            <parameter id="FLUX_VALUE" value="0" units="mmol_per_gDW_per_hr"/>
          </listOfParameters>
        </kineticLaw>
      </reaction>
      <reaction id="R_SCc_CTPS2" name="CTP synthase (glutamine)" reversible="false">
        <notes>
          <html xmlns="http://www.w3.org/1999/xhtml">
            <p>GENE_ASSOCIATION: (SCc_149)</p>
          </html>
        </notes>
        <listOfReactants>
          <speciesReference species="M_SCc_h2o_scc" stoichiometry="1"/>
          <speciesReference species="M_SCc_gln_L_scc" stoichiometry="1"/>
          <speciesReference species="M_SCc_utp_scc" stoichiometry="1"/>
          <speciesReference species="M_SCc_atp_scc" stoichiometry="1"/>
        </listOfReactants>
        <listOfProducts>
          <speciesReference species="M_SCc_h_scc" stoichiometry="2"/>
          <speciesReference species="M_SCc_pi_scc" stoichiometry="1"/>
          <speciesReference species="M_SCc_glu_L_scc" stoichiometry="1"/>
          <speciesReference species="M_SCc_adp_scc" stoichiometry="1"/>
          <speciesReference species="M_SCc_ctp_scc" stoichiometry="1"/>
        </listOfProducts>
        <kineticLaw>
          <math xmlns="http://www.w3.org/1998/Math/MathML">
            <ci> FLUX_VALUE </ci>
          </math>
          <listOfParameters>
            <parameter id="LOWER_BOUND" value="0" units="mmol_per_gDW_per_hr"/>
            <parameter id="OBJECTIVE_COEFFICIENT" value="0" units="dimensionless"/>
            <parameter id="UPPER_BOUND" value="999999.0" units="mmol_per_gDW_per_hr"/>
            <parameter id="FLUX_VALUE" value="0" units="mmol_per_gDW_per_hr"/>
          </listOfParameters>
        </kineticLaw>
      </reaction>
      <reaction id="R_SCc_CYSS" name="cysteine synthase" reversible="false">
        <notes>
          <html xmlns="http://www.w3.org/1999/xhtml">
            <p>GENE_ASSOCIATION: (SCc_313)</p>
          </html>
        </notes>
        <listOfReactants>
          <speciesReference species="M_SCc_acser_scc" stoichiometry="1"/>
          <speciesReference species="M_SCc_h2s_scc" stoichiometry="1"/>
        </listOfReactants>
        <listOfProducts>
          <speciesReference species="M_SCc_h_scc" stoichiometry="1"/>
          <speciesReference species="M_SCc_ac_scc" stoichiometry="1"/>
          <speciesReference species="M_SCc_cys_L_scc" stoichiometry="1"/>
        </listOfProducts>
        <kineticLaw>
          <math xmlns="http://www.w3.org/1998/Math/MathML">
            <ci> FLUX_VALUE </ci>
          </math>
          <listOfParameters>
            <parameter id="LOWER_BOUND" value="0" units="mmol_per_gDW_per_hr"/>
            <parameter id="OBJECTIVE_COEFFICIENT" value="0" units="dimensionless"/>
            <parameter id="UPPER_BOUND" value="999999.0" units="mmol_per_gDW_per_hr"/>
            <parameter id="FLUX_VALUE" value="0" units="mmol_per_gDW_per_hr"/>
          </listOfParameters>
        </kineticLaw>
      </reaction>
      <reaction id="R_SCc_CYSt" name="L-cysteine_putative_transporter" reversible="false">
        <notes>
          <html xmlns="http://www.w3.org/1999/xhtml">
            <p>GENE_ASSOCIATION: SCc_ORPHAN</p>
          </html>
        </notes>
        <listOfReactants>
          <speciesReference species="M_SCc_cys_L_scc" stoichiometry="1"/>
        </listOfReactants>
        <listOfProducts>
          <speciesReference species="M_cys_L_e" stoichiometry="1"/>
        </listOfProducts>
        <kineticLaw>
          <math xmlns="http://www.w3.org/1998/Math/MathML">
            <ci> FLUX_VALUE </ci>
          </math>
          <listOfParameters>
            <parameter id="LOWER_BOUND" value="0" units="mmol_per_gDW_per_hr"/>
            <parameter id="OBJECTIVE_COEFFICIENT" value="0" units="dimensionless"/>
            <parameter id="UPPER_BOUND" value="999999.0" units="mmol_per_gDW_per_hr"/>
            <parameter id="FLUX_VALUE" value="0" units="mmol_per_gDW_per_hr"/>
          </listOfParameters>
        </kineticLaw>
      </reaction>
      <reaction id="R_SCc_CYTBO3" name="cytochrome oxidase bo3" reversible="false">
        <notes>
          <html xmlns="http://www.w3.org/1999/xhtml">
            <p>GENE_ASSOCIATION: (SCc_479 and SCc_478 and SCc_476 and SCc_477)</p>
          </html>
        </notes>
        <listOfReactants>
          <speciesReference species="M_SCc_o2_scc" stoichiometry="0.5"/>
          <speciesReference species="M_SCc_h_scc" stoichiometry="2.5"/>
          <speciesReference species="M_SCc_q8h2_scc" stoichiometry="1"/>
        </listOfReactants>
        <listOfProducts>
          <speciesReference species="M_SCc_q8_scc" stoichiometry="1"/>
          <speciesReference species="M_SCc_h2o_scc" stoichiometry="1"/>
          <speciesReference species="M_h_e" stoichiometry="2.5"/>
        </listOfProducts>
        <kineticLaw>
          <math xmlns="http://www.w3.org/1998/Math/MathML">
            <ci> FLUX_VALUE </ci>
          </math>
          <listOfParameters>
            <parameter id="LOWER_BOUND" value="0" units="mmol_per_gDW_per_hr"/>
            <parameter id="OBJECTIVE_COEFFICIENT" value="0" units="dimensionless"/>
            <parameter id="UPPER_BOUND" value="999999.0" units="mmol_per_gDW_per_hr"/>
            <parameter id="FLUX_VALUE" value="0" units="mmol_per_gDW_per_hr"/>
          </listOfParameters>
        </kineticLaw>
      </reaction>
      <reaction id="R_SCc_CYTK1" name="cytidylate kinase (CMP)" reversible="false">
        <notes>
          <html xmlns="http://www.w3.org/1999/xhtml">
            <p>GENE_ASSOCIATION: (SCc_514)</p>
          </html>
        </notes>
        <listOfReactants>
          <speciesReference species="M_SCc_atp_scc" stoichiometry="1"/>
          <speciesReference species="M_SCc_cmp_scc" stoichiometry="1"/>
        </listOfReactants>
        <listOfProducts>
          <speciesReference species="M_SCc_adp_scc" stoichiometry="1"/>
          <speciesReference species="M_SCc_cdp_scc" stoichiometry="1"/>
        </listOfProducts>
        <kineticLaw>
          <math xmlns="http://www.w3.org/1998/Math/MathML">
            <ci> FLUX_VALUE </ci>
          </math>
          <listOfParameters>
            <parameter id="LOWER_BOUND" value="0" units="mmol_per_gDW_per_hr"/>
            <parameter id="OBJECTIVE_COEFFICIENT" value="0" units="dimensionless"/>
            <parameter id="UPPER_BOUND" value="999999.0" units="mmol_per_gDW_per_hr"/>
            <parameter id="FLUX_VALUE" value="0" units="mmol_per_gDW_per_hr"/>
          </listOfParameters>
        </kineticLaw>
      </reaction>
      <reaction id="R_SCc_DAGK_SCc" name="Diacylglycerol kinase" reversible="false">
        <notes>
          <html xmlns="http://www.w3.org/1999/xhtml">
            <p>GENE_ASSOCIATION: SCc_ORPHAN</p>
          </html>
        </notes>
        <listOfReactants>
          <speciesReference species="M_SCc_atp_scc" stoichiometry="1"/>
          <speciesReference species="M_SCc_12dgr_scc" stoichiometry="0.02"/>
        </listOfReactants>
        <listOfProducts>
          <speciesReference species="M_SCc_pa_scc" stoichiometry="0.02"/>
          <speciesReference species="M_SCc_h_scc" stoichiometry="1"/>
          <speciesReference species="M_SCc_adp_scc" stoichiometry="1"/>
        </listOfProducts>
        <kineticLaw>
          <math xmlns="http://www.w3.org/1998/Math/MathML">
            <ci> FLUX_VALUE </ci>
          </math>
          <listOfParameters>
            <parameter id="LOWER_BOUND" value="0" units="mmol_per_gDW_per_hr"/>
            <parameter id="OBJECTIVE_COEFFICIENT" value="0" units="dimensionless"/>
            <parameter id="UPPER_BOUND" value="999999.0" units="mmol_per_gDW_per_hr"/>
            <parameter id="FLUX_VALUE" value="0" units="mmol_per_gDW_per_hr"/>
          </listOfParameters>
        </kineticLaw>
      </reaction>
      <reaction id="R_SCc_DALAt" name="D-alanine transport via proton symport" reversible="false">
        <notes>
          <html xmlns="http://www.w3.org/1999/xhtml">
            <p>GENE_ASSOCIATION: (SCc_361)</p>
          </html>
        </notes>
        <listOfReactants>
          <speciesReference species="M_ala_D_e" stoichiometry="1"/>
          <speciesReference species="M_h_e" stoichiometry="1"/>
        </listOfReactants>
        <listOfProducts>
          <speciesReference species="M_SCc_h_scc" stoichiometry="1"/>
          <speciesReference species="M_SCc_ala_D_scc" stoichiometry="1"/>
        </listOfProducts>
        <kineticLaw>
          <math xmlns="http://www.w3.org/1998/Math/MathML">
            <ci> FLUX_VALUE </ci>
          </math>
          <listOfParameters>
            <parameter id="LOWER_BOUND" value="0" units="mmol_per_gDW_per_hr"/>
            <parameter id="OBJECTIVE_COEFFICIENT" value="0" units="dimensionless"/>
            <parameter id="UPPER_BOUND" value="999999.0" units="mmol_per_gDW_per_hr"/>
            <parameter id="FLUX_VALUE" value="0" units="mmol_per_gDW_per_hr"/>
          </listOfParameters>
        </kineticLaw>
      </reaction>
      <reaction id="R_SCc_DAPE" name="diaminopimelate epimerase" reversible="false">
        <notes>
          <html xmlns="http://www.w3.org/1999/xhtml">
            <p>GENE_ASSOCIATION: (SCc_682)</p>
          </html>
        </notes>
        <listOfReactants>
          <speciesReference species="M_SCc_26dap_LL_scc" stoichiometry="1"/>
        </listOfReactants>
        <listOfProducts>
          <speciesReference species="M_SCc_26dap_M_scc" stoichiometry="1"/>
        </listOfProducts>
        <kineticLaw>
          <math xmlns="http://www.w3.org/1998/Math/MathML">
            <ci> FLUX_VALUE </ci>
          </math>
          <listOfParameters>
            <parameter id="LOWER_BOUND" value="0" units="mmol_per_gDW_per_hr"/>
            <parameter id="OBJECTIVE_COEFFICIENT" value="0" units="dimensionless"/>
            <parameter id="UPPER_BOUND" value="999999.0" units="mmol_per_gDW_per_hr"/>
            <parameter id="FLUX_VALUE" value="0" units="mmol_per_gDW_per_hr"/>
          </listOfParameters>
        </kineticLaw>
      </reaction>
      <reaction id="R_SCc_DASYN_SCc" name="CDP-Diacylglycerol synthetase (SCc)" reversible="false">
        <notes>
          <html xmlns="http://www.w3.org/1999/xhtml">
            <p>GENE_ASSOCIATION: (SCc_211)</p>
          </html>
        </notes>
        <listOfReactants>
          <speciesReference species="M_SCc_h_scc" stoichiometry="1"/>
          <speciesReference species="M_SCc_pa_scc" stoichiometry="0.02"/>
          <speciesReference species="M_SCc_ctp_scc" stoichiometry="1"/>
        </listOfReactants>
        <listOfProducts>
          <speciesReference species="M_SCc_ppi_scc" stoichiometry="1"/>
          <speciesReference species="M_SCc_cdpdag_scc" stoichiometry="0.02"/>
        </listOfProducts>
        <kineticLaw>
          <math xmlns="http://www.w3.org/1998/Math/MathML">
            <ci> FLUX_VALUE </ci>
          </math>
          <listOfParameters>
            <parameter id="LOWER_BOUND" value="0" units="mmol_per_gDW_per_hr"/>
            <parameter id="OBJECTIVE_COEFFICIENT" value="0" units="dimensionless"/>
            <parameter id="UPPER_BOUND" value="999999.0" units="mmol_per_gDW_per_hr"/>
            <parameter id="FLUX_VALUE" value="0" units="mmol_per_gDW_per_hr"/>
          </listOfParameters>
        </kineticLaw>
      </reaction>
      <reaction id="R_SCc_DB4PS" name="3,4-Dihydroxy-2-butanone-4-phosphate synthase" reversible="false">
        <notes>
          <html xmlns="http://www.w3.org/1999/xhtml">
            <p>GENE_ASSOCIATION: (SCc_596)</p>
          </html>
        </notes>
        <listOfReactants>
          <speciesReference species="M_SCc_ru5p_D_scc" stoichiometry="1"/>
        </listOfReactants>
        <listOfProducts>
          <speciesReference species="M_SCc_h_scc" stoichiometry="1"/>
          <speciesReference species="M_SCc_db4p_scc" stoichiometry="1"/>
          <speciesReference species="M_SCc_for_scc" stoichiometry="1"/>
        </listOfProducts>
        <kineticLaw>
          <math xmlns="http://www.w3.org/1998/Math/MathML">
            <ci> FLUX_VALUE </ci>
          </math>
          <listOfParameters>
            <parameter id="LOWER_BOUND" value="0" units="mmol_per_gDW_per_hr"/>
            <parameter id="OBJECTIVE_COEFFICIENT" value="0" units="dimensionless"/>
            <parameter id="UPPER_BOUND" value="999999.0" units="mmol_per_gDW_per_hr"/>
            <parameter id="FLUX_VALUE" value="0" units="mmol_per_gDW_per_hr"/>
          </listOfParameters>
        </kineticLaw>
      </reaction>
      <reaction id="R_SCc_DBTSr" name="dethiobiotin synthase" reversible="false">
        <notes>
          <html xmlns="http://www.w3.org/1999/xhtml">
            <p>GENE_ASSOCIATION: (SCc_552)</p>
          </html>
        </notes>
        <listOfReactants>
          <speciesReference species="M_SCc_co2_scc" stoichiometry="1"/>
          <speciesReference species="M_SCc_atp_scc" stoichiometry="1"/>
          <speciesReference species="M_SCc_dann_scc" stoichiometry="1"/>
        </listOfReactants>
        <listOfProducts>
          <speciesReference species="M_SCc_h_scc" stoichiometry="3"/>
          <speciesReference species="M_SCc_pi_scc" stoichiometry="1"/>
          <speciesReference species="M_SCc_dtbt_scc" stoichiometry="1"/>
          <speciesReference species="M_SCc_adp_scc" stoichiometry="1"/>
        </listOfProducts>
        <kineticLaw>
          <math xmlns="http://www.w3.org/1998/Math/MathML">
            <ci> FLUX_VALUE </ci>
          </math>
          <listOfParameters>
            <parameter id="LOWER_BOUND" value="0" units="mmol_per_gDW_per_hr"/>
            <parameter id="OBJECTIVE_COEFFICIENT" value="0" units="dimensionless"/>
            <parameter id="UPPER_BOUND" value="999999.0" units="mmol_per_gDW_per_hr"/>
            <parameter id="FLUX_VALUE" value="0" units="mmol_per_gDW_per_hr"/>
          </listOfParameters>
        </kineticLaw>
      </reaction>
      <reaction id="R_SCc_DHDPRy" name="dihydrodipicolinate reductase (NADPH)" reversible="false">
        <notes>
          <html xmlns="http://www.w3.org/1999/xhtml">
            <p>GENE_ASSOCIATION: (SCc_115)</p>
          </html>
        </notes>
        <listOfReactants>
          <speciesReference species="M_SCc_h_scc" stoichiometry="1"/>
          <speciesReference species="M_SCc_nadph_scc" stoichiometry="1"/>
          <speciesReference species="M_SCc_23dhdp_scc" stoichiometry="1"/>
        </listOfReactants>
        <listOfProducts>
          <speciesReference species="M_SCc_nadp_scc" stoichiometry="1"/>
          <speciesReference species="M_SCc_thdp_scc" stoichiometry="1"/>
        </listOfProducts>
        <kineticLaw>
          <math xmlns="http://www.w3.org/1998/Math/MathML">
            <ci> FLUX_VALUE </ci>
          </math>
          <listOfParameters>
            <parameter id="LOWER_BOUND" value="0" units="mmol_per_gDW_per_hr"/>
            <parameter id="OBJECTIVE_COEFFICIENT" value="0" units="dimensionless"/>
            <parameter id="UPPER_BOUND" value="999999.0" units="mmol_per_gDW_per_hr"/>
            <parameter id="FLUX_VALUE" value="0" units="mmol_per_gDW_per_hr"/>
          </listOfParameters>
        </kineticLaw>
      </reaction>
      <reaction id="R_SCc_DHDPS" name="dihydrodipicolinate synthase" reversible="false">
        <notes>
          <html xmlns="http://www.w3.org/1999/xhtml">
            <p>GENE_ASSOCIATION: (SCc_305)</p>
          </html>
        </notes>
        <listOfReactants>
          <speciesReference species="M_SCc_pyr_scc" stoichiometry="1"/>
          <speciesReference species="M_SCc_aspsa_scc" stoichiometry="1"/>
        </listOfReactants>
        <listOfProducts>
          <speciesReference species="M_SCc_h2o_scc" stoichiometry="2"/>
          <speciesReference species="M_SCc_h_scc" stoichiometry="1"/>
          <speciesReference species="M_SCc_23dhdp_scc" stoichiometry="1"/>
        </listOfProducts>
        <kineticLaw>
          <math xmlns="http://www.w3.org/1998/Math/MathML">
            <ci> FLUX_VALUE </ci>
          </math>
          <listOfParameters>
            <parameter id="LOWER_BOUND" value="0" units="mmol_per_gDW_per_hr"/>
            <parameter id="OBJECTIVE_COEFFICIENT" value="0" units="dimensionless"/>
            <parameter id="UPPER_BOUND" value="999999.0" units="mmol_per_gDW_per_hr"/>
            <parameter id="FLUX_VALUE" value="0" units="mmol_per_gDW_per_hr"/>
          </listOfParameters>
        </kineticLaw>
      </reaction>
      <reaction id="R_SCc_DHFR" name="dihydrofolate reductase" reversible="false">
        <notes>
          <html xmlns="http://www.w3.org/1999/xhtml">
            <p>GENE_ASSOCIATION: (SCc_118)</p>
          </html>
        </notes>
        <listOfReactants>
          <speciesReference species="M_SCc_dhf_scc" stoichiometry="1"/>
          <speciesReference species="M_SCc_nadph_scc" stoichiometry="1"/>
          <speciesReference species="M_SCc_h_scc" stoichiometry="1"/>
        </listOfReactants>
        <listOfProducts>
          <speciesReference species="M_SCc_nadp_scc" stoichiometry="1"/>
          <speciesReference species="M_SCc_thf_scc" stoichiometry="1"/>
        </listOfProducts>
        <kineticLaw>
          <math xmlns="http://www.w3.org/1998/Math/MathML">
            <ci> FLUX_VALUE </ci>
          </math>
          <listOfParameters>
            <parameter id="LOWER_BOUND" value="0" units="mmol_per_gDW_per_hr"/>
            <parameter id="OBJECTIVE_COEFFICIENT" value="0" units="dimensionless"/>
            <parameter id="UPPER_BOUND" value="999999.0" units="mmol_per_gDW_per_hr"/>
            <parameter id="FLUX_VALUE" value="0" units="mmol_per_gDW_per_hr"/>
          </listOfParameters>
        </kineticLaw>
      </reaction>
      <reaction id="R_SCc_DHFS" name="dihydrofolate synthase" reversible="false">
        <notes>
          <html xmlns="http://www.w3.org/1999/xhtml">
            <p>GENE_ASSOCIATION: (SCc_494)</p>
          </html>
        </notes>
        <listOfReactants>
          <speciesReference species="M_SCc_atp_scc" stoichiometry="1"/>
          <speciesReference species="M_SCc_glu_L_scc" stoichiometry="1"/>
          <speciesReference species="M_SCc_dhpt_scc" stoichiometry="1"/>
        </listOfReactants>
        <listOfProducts>
          <speciesReference species="M_SCc_h_scc" stoichiometry="1"/>
          <speciesReference species="M_SCc_dhf_scc" stoichiometry="1"/>
          <speciesReference species="M_SCc_pi_scc" stoichiometry="1"/>
          <speciesReference species="M_SCc_adp_scc" stoichiometry="1"/>
        </listOfProducts>
        <kineticLaw>
          <math xmlns="http://www.w3.org/1998/Math/MathML">
            <ci> FLUX_VALUE </ci>
          </math>
          <listOfParameters>
            <parameter id="LOWER_BOUND" value="0" units="mmol_per_gDW_per_hr"/>
            <parameter id="OBJECTIVE_COEFFICIENT" value="0" units="dimensionless"/>
            <parameter id="UPPER_BOUND" value="999999.0" units="mmol_per_gDW_per_hr"/>
            <parameter id="FLUX_VALUE" value="0" units="mmol_per_gDW_per_hr"/>
          </listOfParameters>
        </kineticLaw>
      </reaction>
      <reaction id="R_SCc_DHNPA2" name="dihydroneopterin aldolase" reversible="false">
        <notes>
          <html xmlns="http://www.w3.org/1999/xhtml">
            <p>GENE_ASSOCIATION: SCc_ORPHAN</p>
          </html>
        </notes>
        <listOfReactants>
          <speciesReference species="M_SCc_dhnpt_scc" stoichiometry="1"/>
        </listOfReactants>
        <listOfProducts>
          <speciesReference species="M_SCc_6hmhpt_scc" stoichiometry="1"/>
          <speciesReference species="M_SCc_gcald_scc" stoichiometry="1"/>
        </listOfProducts>
        <kineticLaw>
          <math xmlns="http://www.w3.org/1998/Math/MathML">
            <ci> FLUX_VALUE </ci>
          </math>
          <listOfParameters>
            <parameter id="LOWER_BOUND" value="0" units="mmol_per_gDW_per_hr"/>
            <parameter id="OBJECTIVE_COEFFICIENT" value="0" units="dimensionless"/>
            <parameter id="UPPER_BOUND" value="999999.0" units="mmol_per_gDW_per_hr"/>
            <parameter id="FLUX_VALUE" value="0" units="mmol_per_gDW_per_hr"/>
          </listOfParameters>
        </kineticLaw>
      </reaction>
      <reaction id="R_SCc_DHORD2" name="dihydoorotic acid dehydrogenase (quinone8)" reversible="false">
        <notes>
          <html xmlns="http://www.w3.org/1999/xhtml">
            <p>GENE_ASSOCIATION: (SCc_504)</p>
          </html>
        </notes>
        <listOfReactants>
          <speciesReference species="M_SCc_dhor_S_scc" stoichiometry="1"/>
          <speciesReference species="M_SCc_q8_scc" stoichiometry="1"/>
        </listOfReactants>
        <listOfProducts>
          <speciesReference species="M_SCc_orot_scc" stoichiometry="1"/>
          <speciesReference species="M_SCc_q8h2_scc" stoichiometry="1"/>
        </listOfProducts>
        <kineticLaw>
          <math xmlns="http://www.w3.org/1998/Math/MathML">
            <ci> FLUX_VALUE </ci>
          </math>
          <listOfParameters>
            <parameter id="LOWER_BOUND" value="0" units="mmol_per_gDW_per_hr"/>
            <parameter id="OBJECTIVE_COEFFICIENT" value="0" units="dimensionless"/>
            <parameter id="UPPER_BOUND" value="999999.0" units="mmol_per_gDW_per_hr"/>
            <parameter id="FLUX_VALUE" value="0" units="mmol_per_gDW_per_hr"/>
          </listOfParameters>
        </kineticLaw>
      </reaction>
      <reaction id="R_SCc_DHORTS" name="dihydroorotase" reversible="false">
        <notes>
          <html xmlns="http://www.w3.org/1999/xhtml">
            <p>GENE_ASSOCIATION: (SCc_428)</p>
          </html>
        </notes>
        <listOfReactants>
          <speciesReference species="M_SCc_cbasp_scc" stoichiometry="1"/>
          <speciesReference species="M_SCc_h_scc" stoichiometry="1"/>
        </listOfReactants>
        <listOfProducts>
          <speciesReference species="M_SCc_h2o_scc" stoichiometry="1"/>
          <speciesReference species="M_SCc_dhor_S_scc" stoichiometry="1"/>
        </listOfProducts>
        <kineticLaw>
          <math xmlns="http://www.w3.org/1998/Math/MathML">
            <ci> FLUX_VALUE </ci>
          </math>
          <listOfParameters>
            <parameter id="LOWER_BOUND" value="0" units="mmol_per_gDW_per_hr"/>
            <parameter id="OBJECTIVE_COEFFICIENT" value="0" units="dimensionless"/>
            <parameter id="UPPER_BOUND" value="999999.0" units="mmol_per_gDW_per_hr"/>
            <parameter id="FLUX_VALUE" value="0" units="mmol_per_gDW_per_hr"/>
          </listOfParameters>
        </kineticLaw>
      </reaction>
      <reaction id="R_SCc_DHPPDA2" name="diaminohydroxyphosphoribosylaminopryrimidine deaminase (25drapp)" reversible="false">
        <notes>
          <html xmlns="http://www.w3.org/1999/xhtml">
            <p>GENE_ASSOCIATION: (SCc_468)</p>
          </html>
        </notes>
        <listOfReactants>
          <speciesReference species="M_SCc_25drapp_scc" stoichiometry="1"/>
          <speciesReference species="M_SCc_h2o_scc" stoichiometry="1"/>
          <speciesReference species="M_SCc_h_scc" stoichiometry="1"/>
        </listOfReactants>
        <listOfProducts>
          <speciesReference species="M_SCc_nh4_scc" stoichiometry="1"/>
          <speciesReference species="M_SCc_5apru_scc" stoichiometry="1"/>
        </listOfProducts>
        <kineticLaw>
          <math xmlns="http://www.w3.org/1998/Math/MathML">
            <ci> FLUX_VALUE </ci>
          </math>
          <listOfParameters>
            <parameter id="LOWER_BOUND" value="0" units="mmol_per_gDW_per_hr"/>
            <parameter id="OBJECTIVE_COEFFICIENT" value="0" units="dimensionless"/>
            <parameter id="UPPER_BOUND" value="999999.0" units="mmol_per_gDW_per_hr"/>
            <parameter id="FLUX_VALUE" value="0" units="mmol_per_gDW_per_hr"/>
          </listOfParameters>
        </kineticLaw>
      </reaction>
      <reaction id="R_SCc_DHPS2" name="dihydropteroate synthase" reversible="false">
        <notes>
          <html xmlns="http://www.w3.org/1999/xhtml">
            <p>GENE_ASSOCIATION: (SCc_061)</p>
          </html>
        </notes>
        <listOfReactants>
          <speciesReference species="M_SCc_6hmhptpp_scc" stoichiometry="1"/>
          <speciesReference species="M_SCc_4abz_scc" stoichiometry="1"/>
        </listOfReactants>
        <listOfProducts>
          <speciesReference species="M_SCc_ppi_scc" stoichiometry="1"/>
          <speciesReference species="M_SCc_dhpt_scc" stoichiometry="1"/>
        </listOfProducts>
        <kineticLaw>
          <math xmlns="http://www.w3.org/1998/Math/MathML">
            <ci> FLUX_VALUE </ci>
          </math>
          <listOfParameters>
            <parameter id="LOWER_BOUND" value="0" units="mmol_per_gDW_per_hr"/>
            <parameter id="OBJECTIVE_COEFFICIENT" value="0" units="dimensionless"/>
            <parameter id="UPPER_BOUND" value="999999.0" units="mmol_per_gDW_per_hr"/>
            <parameter id="FLUX_VALUE" value="0" units="mmol_per_gDW_per_hr"/>
          </listOfParameters>
        </kineticLaw>
      </reaction>
      <reaction id="R_SCc_DMATT" name="dimethylallyltranstransferase" reversible="false">
        <notes>
          <html xmlns="http://www.w3.org/1999/xhtml">
            <p>GENE_ASSOCIATION: (SCc_474)</p>
          </html>
        </notes>
        <listOfReactants>
          <speciesReference species="M_SCc_dmpp_scc" stoichiometry="1"/>
          <speciesReference species="M_SCc_ipdp_scc" stoichiometry="1"/>
        </listOfReactants>
        <listOfProducts>
          <speciesReference species="M_SCc_grdp_scc" stoichiometry="1"/>
          <speciesReference species="M_SCc_ppi_scc" stoichiometry="1"/>
        </listOfProducts>
        <kineticLaw>
          <math xmlns="http://www.w3.org/1998/Math/MathML">
            <ci> FLUX_VALUE </ci>
          </math>
          <listOfParameters>
            <parameter id="LOWER_BOUND" value="0" units="mmol_per_gDW_per_hr"/>
            <parameter id="OBJECTIVE_COEFFICIENT" value="0" units="dimensionless"/>
            <parameter id="UPPER_BOUND" value="999999.0" units="mmol_per_gDW_per_hr"/>
            <parameter id="FLUX_VALUE" value="0" units="mmol_per_gDW_per_hr"/>
          </listOfParameters>
        </kineticLaw>
      </reaction>
      <reaction id="R_SCc_DMPPS" name="1-hydroxy-2-methyl-2-(E)-butenyl 4-diphosphate reductase (dmpp)" reversible="false">
        <notes>
          <html xmlns="http://www.w3.org/1999/xhtml">
            <p>GENE_ASSOCIATION: (SCc_114)</p>
          </html>
        </notes>
        <listOfReactants>
          <speciesReference species="M_SCc_h_scc" stoichiometry="1"/>
          <speciesReference species="M_SCc_nadh_scc" stoichiometry="1"/>
          <speciesReference species="M_SCc_h2mb4p_scc" stoichiometry="1"/>
        </listOfReactants>
        <listOfProducts>
          <speciesReference species="M_SCc_h2o_scc" stoichiometry="1"/>
          <speciesReference species="M_SCc_dmpp_scc" stoichiometry="1"/>
          <speciesReference species="M_SCc_nad_scc" stoichiometry="1"/>
        </listOfProducts>
        <kineticLaw>
          <math xmlns="http://www.w3.org/1998/Math/MathML">
            <ci> FLUX_VALUE </ci>
          </math>
          <listOfParameters>
            <parameter id="LOWER_BOUND" value="0" units="mmol_per_gDW_per_hr"/>
            <parameter id="OBJECTIVE_COEFFICIENT" value="0" units="dimensionless"/>
            <parameter id="UPPER_BOUND" value="999999.0" units="mmol_per_gDW_per_hr"/>
            <parameter id="FLUX_VALUE" value="0" units="mmol_per_gDW_per_hr"/>
          </listOfParameters>
        </kineticLaw>
      </reaction>
      <reaction id="R_SCc_DNMPPA" name="Dihydroneopterin monophosphate dephosphorylase" reversible="false">
        <notes>
          <html xmlns="http://www.w3.org/1999/xhtml">
            <p>GENE_ASSOCIATION: SCc_ORPHAN</p>
          </html>
        </notes>
        <listOfReactants>
          <speciesReference species="M_SCc_h2o_scc" stoichiometry="1"/>
          <speciesReference species="M_SCc_dhpmp_scc" stoichiometry="1"/>
        </listOfReactants>
        <listOfProducts>
          <speciesReference species="M_SCc_dhnpt_scc" stoichiometry="1"/>
          <speciesReference species="M_SCc_pi_scc" stoichiometry="1"/>
        </listOfProducts>
        <kineticLaw>
          <math xmlns="http://www.w3.org/1998/Math/MathML">
            <ci> FLUX_VALUE </ci>
          </math>
          <listOfParameters>
            <parameter id="LOWER_BOUND" value="0" units="mmol_per_gDW_per_hr"/>
            <parameter id="OBJECTIVE_COEFFICIENT" value="0" units="dimensionless"/>
            <parameter id="UPPER_BOUND" value="999999.0" units="mmol_per_gDW_per_hr"/>
            <parameter id="FLUX_VALUE" value="0" units="mmol_per_gDW_per_hr"/>
          </listOfParameters>
        </kineticLaw>
      </reaction>
      <reaction id="R_SCc_DNTPPA" name="Dihydroneopterin triphosphate pyrophosphatase" reversible="false">
        <notes>
          <html xmlns="http://www.w3.org/1999/xhtml">
            <p>GENE_ASSOCIATION: SCc_ORPHAN</p>
          </html>
        </notes>
        <listOfReactants>
          <speciesReference species="M_SCc_ahdt_scc" stoichiometry="1"/>
          <speciesReference species="M_SCc_h2o_scc" stoichiometry="1"/>
        </listOfReactants>
        <listOfProducts>
          <speciesReference species="M_SCc_h_scc" stoichiometry="1"/>
          <speciesReference species="M_SCc_ppi_scc" stoichiometry="1"/>
          <speciesReference species="M_SCc_dhpmp_scc" stoichiometry="1"/>
        </listOfProducts>
        <kineticLaw>
          <math xmlns="http://www.w3.org/1998/Math/MathML">
            <ci> FLUX_VALUE </ci>
          </math>
          <listOfParameters>
            <parameter id="LOWER_BOUND" value="0" units="mmol_per_gDW_per_hr"/>
            <parameter id="OBJECTIVE_COEFFICIENT" value="0" units="dimensionless"/>
            <parameter id="UPPER_BOUND" value="999999.0" units="mmol_per_gDW_per_hr"/>
            <parameter id="FLUX_VALUE" value="0" units="mmol_per_gDW_per_hr"/>
          </listOfParameters>
        </kineticLaw>
      </reaction>
      <reaction id="R_SCc_DPCOAK" name="dephospho-CoA kinase" reversible="false">
        <notes>
          <html xmlns="http://www.w3.org/1999/xhtml">
            <p>GENE_ASSOCIATION: (SCc_146)</p>
          </html>
        </notes>
        <listOfReactants>
          <speciesReference species="M_SCc_dpcoa_scc" stoichiometry="1"/>
          <speciesReference species="M_SCc_atp_scc" stoichiometry="1"/>
        </listOfReactants>
        <listOfProducts>
          <speciesReference species="M_SCc_h_scc" stoichiometry="1"/>
          <speciesReference species="M_SCc_adp_scc" stoichiometry="1"/>
          <speciesReference species="M_SCc_coa_scc" stoichiometry="1"/>
        </listOfProducts>
        <kineticLaw>
          <math xmlns="http://www.w3.org/1998/Math/MathML">
            <ci> FLUX_VALUE </ci>
          </math>
          <listOfParameters>
            <parameter id="LOWER_BOUND" value="0" units="mmol_per_gDW_per_hr"/>
            <parameter id="OBJECTIVE_COEFFICIENT" value="0" units="dimensionless"/>
            <parameter id="UPPER_BOUND" value="999999.0" units="mmol_per_gDW_per_hr"/>
            <parameter id="FLUX_VALUE" value="0" units="mmol_per_gDW_per_hr"/>
          </listOfParameters>
        </kineticLaw>
      </reaction>
      <reaction id="R_SCc_DTMPK" name="dTMP kinase" reversible="false">
        <notes>
          <html xmlns="http://www.w3.org/1999/xhtml">
            <p>GENE_ASSOCIATION: (SCc_439)</p>
          </html>
        </notes>
        <listOfReactants>
          <speciesReference species="M_SCc_dtmp_scc" stoichiometry="1"/>
          <speciesReference species="M_SCc_atp_scc" stoichiometry="1"/>
        </listOfReactants>
        <listOfProducts>
          <speciesReference species="M_SCc_dtdp_scc" stoichiometry="1"/>
          <speciesReference species="M_SCc_adp_scc" stoichiometry="1"/>
        </listOfProducts>
        <kineticLaw>
          <math xmlns="http://www.w3.org/1998/Math/MathML">
            <ci> FLUX_VALUE </ci>
          </math>
          <listOfParameters>
            <parameter id="LOWER_BOUND" value="0" units="mmol_per_gDW_per_hr"/>
            <parameter id="OBJECTIVE_COEFFICIENT" value="0" units="dimensionless"/>
            <parameter id="UPPER_BOUND" value="999999.0" units="mmol_per_gDW_per_hr"/>
            <parameter id="FLUX_VALUE" value="0" units="mmol_per_gDW_per_hr"/>
          </listOfParameters>
        </kineticLaw>
      </reaction>
      <reaction id="R_SCc_DXPRIi" name="1-deoxy-D-xylulose reductoisomerase" reversible="false">
        <notes>
          <html xmlns="http://www.w3.org/1999/xhtml">
            <p>GENE_ASSOCIATION: (SCc_209)</p>
          </html>
        </notes>
        <listOfReactants>
          <speciesReference species="M_SCc_dxyl5p_scc" stoichiometry="1"/>
          <speciesReference species="M_SCc_h_scc" stoichiometry="1"/>
          <speciesReference species="M_SCc_nadph_scc" stoichiometry="1"/>
        </listOfReactants>
        <listOfProducts>
          <speciesReference species="M_SCc_2me4p_scc" stoichiometry="1"/>
          <speciesReference species="M_SCc_nadp_scc" stoichiometry="1"/>
        </listOfProducts>
        <kineticLaw>
          <math xmlns="http://www.w3.org/1998/Math/MathML">
            <ci> FLUX_VALUE </ci>
          </math>
          <listOfParameters>
            <parameter id="LOWER_BOUND" value="0" units="mmol_per_gDW_per_hr"/>
            <parameter id="OBJECTIVE_COEFFICIENT" value="0" units="dimensionless"/>
            <parameter id="UPPER_BOUND" value="999999.0" units="mmol_per_gDW_per_hr"/>
            <parameter id="FLUX_VALUE" value="0" units="mmol_per_gDW_per_hr"/>
          </listOfParameters>
        </kineticLaw>
      </reaction>
      <reaction id="R_SCc_DXPS" name="1-deoxy-D-xylulose 5-phosphate synthase" reversible="false">
        <notes>
          <html xmlns="http://www.w3.org/1999/xhtml">
            <p>GENE_ASSOCIATION: (SCc_473)</p>
          </html>
        </notes>
        <listOfReactants>
          <speciesReference species="M_SCc_h_scc" stoichiometry="1"/>
          <speciesReference species="M_SCc_pyr_scc" stoichiometry="1"/>
          <speciesReference species="M_SCc_g3p_scc" stoichiometry="1"/>
        </listOfReactants>
        <listOfProducts>
          <speciesReference species="M_SCc_dxyl5p_scc" stoichiometry="1"/>
          <speciesReference species="M_SCc_co2_scc" stoichiometry="1"/>
        </listOfProducts>
        <kineticLaw>
          <math xmlns="http://www.w3.org/1998/Math/MathML">
            <ci> FLUX_VALUE </ci>
          </math>
          <listOfParameters>
            <parameter id="LOWER_BOUND" value="0" units="mmol_per_gDW_per_hr"/>
            <parameter id="OBJECTIVE_COEFFICIENT" value="0" units="dimensionless"/>
            <parameter id="UPPER_BOUND" value="999999.0" units="mmol_per_gDW_per_hr"/>
            <parameter id="FLUX_VALUE" value="0" units="mmol_per_gDW_per_hr"/>
          </listOfParameters>
        </kineticLaw>
      </reaction>
      <reaction id="R_SCc_E4PD" name="Erythrose 4-phosphate dehydrogenase" reversible="false">
        <notes>
          <html xmlns="http://www.w3.org/1999/xhtml">
            <p>GENE_ASSOCIATION: (SCc_448)</p>
          </html>
        </notes>
        <listOfReactants>
          <speciesReference species="M_SCc_h2o_scc" stoichiometry="1"/>
          <speciesReference species="M_SCc_nad_scc" stoichiometry="1"/>
          <speciesReference species="M_SCc_e4p_scc" stoichiometry="1"/>
        </listOfReactants>
        <listOfProducts>
          <speciesReference species="M_SCc_nadh_scc" stoichiometry="1"/>
          <speciesReference species="M_SCc_h_scc" stoichiometry="2"/>
          <speciesReference species="M_SCc_4per_scc" stoichiometry="1"/>
        </listOfProducts>
        <kineticLaw>
          <math xmlns="http://www.w3.org/1998/Math/MathML">
            <ci> FLUX_VALUE </ci>
          </math>
          <listOfParameters>
            <parameter id="LOWER_BOUND" value="0" units="mmol_per_gDW_per_hr"/>
            <parameter id="OBJECTIVE_COEFFICIENT" value="0" units="dimensionless"/>
            <parameter id="UPPER_BOUND" value="999999.0" units="mmol_per_gDW_per_hr"/>
            <parameter id="FLUX_VALUE" value="0" units="mmol_per_gDW_per_hr"/>
          </listOfParameters>
        </kineticLaw>
      </reaction>
      <reaction id="R_SCc_EDTXS1" name="Endotoxin Synthesis (lauroyl transferase)" reversible="false">
        <notes>
          <html xmlns="http://www.w3.org/1999/xhtml">
            <p>GENE_ASSOCIATION: (SCc_322)</p>
          </html>
        </notes>
        <listOfReactants>
          <speciesReference species="M_SCc_kdo2lipid4_scc" stoichiometry="1"/>
          <speciesReference species="M_SCc_ddcaACP_scc" stoichiometry="1"/>
        </listOfReactants>
        <listOfProducts>
          <speciesReference species="M_SCc_ACP_scc" stoichiometry="1"/>
          <speciesReference species="M_SCc_kdo2lipid4L_scc" stoichiometry="1"/>
        </listOfProducts>
        <kineticLaw>
          <math xmlns="http://www.w3.org/1998/Math/MathML">
            <ci> FLUX_VALUE </ci>
          </math>
          <listOfParameters>
            <parameter id="LOWER_BOUND" value="0" units="mmol_per_gDW_per_hr"/>
            <parameter id="OBJECTIVE_COEFFICIENT" value="0" units="dimensionless"/>
            <parameter id="UPPER_BOUND" value="999999.0" units="mmol_per_gDW_per_hr"/>
            <parameter id="FLUX_VALUE" value="0" units="mmol_per_gDW_per_hr"/>
          </listOfParameters>
        </kineticLaw>
      </reaction>
      <reaction id="R_SCc_EDTXS2" name="Endotoxin Synthesis (myristoyl transferase)" reversible="false">
        <notes>
          <html xmlns="http://www.w3.org/1999/xhtml">
            <p>GENE_ASSOCIATION: (SCc_322)</p>
          </html>
        </notes>
        <listOfReactants>
          <speciesReference species="M_SCc_kdo2lipid4L_scc" stoichiometry="1"/>
          <speciesReference species="M_SCc_myrsACP_scc" stoichiometry="1"/>
        </listOfReactants>
        <listOfProducts>
          <speciesReference species="M_SCc_lipa_scc" stoichiometry="1"/>
          <speciesReference species="M_SCc_ACP_scc" stoichiometry="1"/>
        </listOfProducts>
        <kineticLaw>
          <math xmlns="http://www.w3.org/1998/Math/MathML">
            <ci> FLUX_VALUE </ci>
          </math>
          <listOfParameters>
            <parameter id="LOWER_BOUND" value="0" units="mmol_per_gDW_per_hr"/>
            <parameter id="OBJECTIVE_COEFFICIENT" value="0" units="dimensionless"/>
            <parameter id="UPPER_BOUND" value="999999.0" units="mmol_per_gDW_per_hr"/>
            <parameter id="FLUX_VALUE" value="0" units="mmol_per_gDW_per_hr"/>
          </listOfParameters>
        </kineticLaw>
      </reaction>
      <reaction id="R_SCc_ENO" name="enolase" reversible="false">
        <notes>
          <html xmlns="http://www.w3.org/1999/xhtml">
            <p>GENE_ASSOCIATION: (SCc_150)</p>
          </html>
        </notes>
        <listOfReactants>
          <speciesReference species="M_SCc_2pg_scc" stoichiometry="1"/>
        </listOfReactants>
        <listOfProducts>
          <speciesReference species="M_SCc_h2o_scc" stoichiometry="1"/>
          <speciesReference species="M_SCc_pep_scc" stoichiometry="1"/>
        </listOfProducts>
        <kineticLaw>
          <math xmlns="http://www.w3.org/1998/Math/MathML">
            <ci> FLUX_VALUE </ci>
          </math>
          <listOfParameters>
            <parameter id="LOWER_BOUND" value="0" units="mmol_per_gDW_per_hr"/>
            <parameter id="OBJECTIVE_COEFFICIENT" value="0" units="dimensionless"/>
            <parameter id="UPPER_BOUND" value="999999.0" units="mmol_per_gDW_per_hr"/>
            <parameter id="FLUX_VALUE" value="0" units="mmol_per_gDW_per_hr"/>
          </listOfParameters>
        </kineticLaw>
      </reaction>
      <reaction id="R_EX_4pasp_e" name="4-Phospho-L-aspartate exchange" reversible="true">
        <listOfReactants>
          <speciesReference species="M_4pasp_e" stoichiometry="1"/>
        </listOfReactants>
        <listOfProducts>
          <speciesReference species="M_4pasp_e_boundary" stoichiometry="1"/>
        </listOfProducts>
        <kineticLaw>
          <math xmlns="http://www.w3.org/1998/Math/MathML">
            <ci> FLUX_VALUE </ci>
          </math>
          <listOfParameters>
            <parameter id="LOWER_BOUND" value="-999999.0" units="mmol_per_gDW_per_hr"/>
            <parameter id="OBJECTIVE_COEFFICIENT" value="0" units="dimensionless"/>
            <parameter id="UPPER_BOUND" value="0" units="mmol_per_gDW_per_hr"/>
            <parameter id="FLUX_VALUE" value="0" units="mmol_per_gDW_per_hr"/>
          </listOfParameters>
        </kineticLaw>
      </reaction>
      <reaction id="R_EX_ac_e" name="Acetate exchange" reversible="false">
        <listOfReactants>
          <speciesReference species="M_ac_e" stoichiometry="1"/>
        </listOfReactants>
        <listOfProducts>
          <speciesReference species="M_ac_e_boundary" stoichiometry="1"/>
        </listOfProducts>
        <kineticLaw>
          <math xmlns="http://www.w3.org/1998/Math/MathML">
            <ci> FLUX_VALUE </ci>
          </math>
          <listOfParameters>
            <parameter id="LOWER_BOUND" value="0" units="mmol_per_gDW_per_hr"/>
            <parameter id="OBJECTIVE_COEFFICIENT" value="0" units="dimensionless"/>
            <parameter id="UPPER_BOUND" value="999999.0" units="mmol_per_gDW_per_hr"/>
            <parameter id="FLUX_VALUE" value="0" units="mmol_per_gDW_per_hr"/>
          </listOfParameters>
        </kineticLaw>
      </reaction>
      <reaction id="R_EX_ahcys_e" name="Adenosyl-homocysteine exchange" reversible="false">
        <listOfReactants>
          <speciesReference species="M_ahcys_e" stoichiometry="1"/>
        </listOfReactants>
        <listOfProducts>
          <speciesReference species="M_ahcys_e_boundary" stoichiometry="1"/>
        </listOfProducts>
        <kineticLaw>
          <math xmlns="http://www.w3.org/1998/Math/MathML">
            <ci> FLUX_VALUE </ci>
          </math>
          <listOfParameters>
            <parameter id="LOWER_BOUND" value="0" units="mmol_per_gDW_per_hr"/>
            <parameter id="OBJECTIVE_COEFFICIENT" value="0" units="dimensionless"/>
            <parameter id="UPPER_BOUND" value="999999.0" units="mmol_per_gDW_per_hr"/>
            <parameter id="FLUX_VALUE" value="0" units="mmol_per_gDW_per_hr"/>
          </listOfParameters>
        </kineticLaw>
      </reaction>
      <reaction id="R_EX_4ampm_e" name="4-Amino-2-methyl-5-phosphomethylpyrimidine exchange" reversible="false">
        <listOfReactants>
          <speciesReference species="M_4ampm_e" stoichiometry="1"/>
        </listOfReactants>
        <listOfProducts>
          <speciesReference species="M_4ampm_e_boundary" stoichiometry="1"/>
        </listOfProducts>
        <kineticLaw>
          <math xmlns="http://www.w3.org/1998/Math/MathML">
            <ci> FLUX_VALUE </ci>
          </math>
          <listOfParameters>
            <parameter id="LOWER_BOUND" value="0" units="mmol_per_gDW_per_hr"/>
            <parameter id="OBJECTIVE_COEFFICIENT" value="0" units="dimensionless"/>
            <parameter id="UPPER_BOUND" value="999999.0" units="mmol_per_gDW_per_hr"/>
            <parameter id="FLUX_VALUE" value="0" units="mmol_per_gDW_per_hr"/>
          </listOfParameters>
        </kineticLaw>
      </reaction>
      <reaction id="R_EX_akg_e" name="2-Oxoglutarate exchange" reversible="false">
        <listOfReactants>
          <speciesReference species="M_akg_e" stoichiometry="1"/>
        </listOfReactants>
        <listOfProducts>
          <speciesReference species="M_akg_e_boundary" stoichiometry="1"/>
        </listOfProducts>
        <kineticLaw>
          <math xmlns="http://www.w3.org/1998/Math/MathML">
            <ci> FLUX_VALUE </ci>
          </math>
          <listOfParameters>
            <parameter id="LOWER_BOUND" value="0" units="mmol_per_gDW_per_hr"/>
            <parameter id="OBJECTIVE_COEFFICIENT" value="0" units="dimensionless"/>
            <parameter id="UPPER_BOUND" value="999999.0" units="mmol_per_gDW_per_hr"/>
            <parameter id="FLUX_VALUE" value="0" units="mmol_per_gDW_per_hr"/>
          </listOfParameters>
        </kineticLaw>
      </reaction>
      <reaction id="R_EX_ala_D_e" name="D-Alanine exchange" reversible="true">
        <listOfReactants>
          <speciesReference species="M_ala_D_e" stoichiometry="1"/>
        </listOfReactants>
        <listOfProducts>
          <speciesReference species="M_ala_D_e_boundary" stoichiometry="1"/>
        </listOfProducts>
        <kineticLaw>
          <math xmlns="http://www.w3.org/1998/Math/MathML">
            <ci> FLUX_VALUE </ci>
          </math>
          <listOfParameters>
            <parameter id="LOWER_BOUND" value="-999999.0" units="mmol_per_gDW_per_hr"/>
            <parameter id="OBJECTIVE_COEFFICIENT" value="0" units="dimensionless"/>
            <parameter id="UPPER_BOUND" value="0" units="mmol_per_gDW_per_hr"/>
            <parameter id="FLUX_VALUE" value="0" units="mmol_per_gDW_per_hr"/>
          </listOfParameters>
        </kineticLaw>
      </reaction>
      <reaction id="R_EX_ala_L_e" name="L-Alanine exchange" reversible="true">
        <listOfReactants>
          <speciesReference species="M_ala_L_e" stoichiometry="1"/>
        </listOfReactants>
        <listOfProducts>
          <speciesReference species="M_ala_L_e_boundary" stoichiometry="1"/>
        </listOfProducts>
        <kineticLaw>
          <math xmlns="http://www.w3.org/1998/Math/MathML">
            <ci> FLUX_VALUE </ci>
          </math>
          <listOfParameters>
            <parameter id="LOWER_BOUND" value="-999999.0" units="mmol_per_gDW_per_hr"/>
            <parameter id="OBJECTIVE_COEFFICIENT" value="0" units="dimensionless"/>
            <parameter id="UPPER_BOUND" value="0" units="mmol_per_gDW_per_hr"/>
            <parameter id="FLUX_VALUE" value="0" units="mmol_per_gDW_per_hr"/>
          </listOfParameters>
        </kineticLaw>
      </reaction>
      <reaction id="R_EX_amob_e" name="S-Adenosyl-4-methylthio-2-oxobutanoate_exchange" reversible="false">
        <listOfReactants>
          <speciesReference species="M_amob_e" stoichiometry="1"/>
        </listOfReactants>
        <listOfProducts>
          <speciesReference species="M_amob_e_boundary" stoichiometry="1"/>
        </listOfProducts>
        <kineticLaw>
          <math xmlns="http://www.w3.org/1998/Math/MathML">
            <ci> FLUX_VALUE </ci>
          </math>
          <listOfParameters>
            <parameter id="LOWER_BOUND" value="0" units="mmol_per_gDW_per_hr"/>
            <parameter id="OBJECTIVE_COEFFICIENT" value="0" units="dimensionless"/>
            <parameter id="UPPER_BOUND" value="999999.0" units="mmol_per_gDW_per_hr"/>
            <parameter id="FLUX_VALUE" value="0" units="mmol_per_gDW_per_hr"/>
          </listOfParameters>
        </kineticLaw>
      </reaction>
      <reaction id="R_EX_anth_e" name="Anthranilate exchange" reversible="false">
        <listOfReactants>
          <speciesReference species="M_anth_e" stoichiometry="1"/>
        </listOfReactants>
        <listOfProducts>
          <speciesReference species="M_anth_e_boundary" stoichiometry="1"/>
        </listOfProducts>
        <kineticLaw>
          <math xmlns="http://www.w3.org/1998/Math/MathML">
            <ci> FLUX_VALUE </ci>
          </math>
          <listOfParameters>
            <parameter id="LOWER_BOUND" value="0" units="mmol_per_gDW_per_hr"/>
            <parameter id="OBJECTIVE_COEFFICIENT" value="0" units="dimensionless"/>
            <parameter id="UPPER_BOUND" value="999999.0" units="mmol_per_gDW_per_hr"/>
            <parameter id="FLUX_VALUE" value="0" units="mmol_per_gDW_per_hr"/>
          </listOfParameters>
        </kineticLaw>
      </reaction>
      <reaction id="R_EX_arg_L_e" name="L-Arginine exchange" reversible="false">
        <listOfReactants>
          <speciesReference species="M_arg_L_e" stoichiometry="1"/>
        </listOfReactants>
        <listOfProducts>
          <speciesReference species="M_arg_L_e_boundary" stoichiometry="1"/>
        </listOfProducts>
        <kineticLaw>
          <math xmlns="http://www.w3.org/1998/Math/MathML">
            <ci> FLUX_VALUE </ci>
          </math>
          <listOfParameters>
            <parameter id="LOWER_BOUND" value="0" units="mmol_per_gDW_per_hr"/>
            <parameter id="OBJECTIVE_COEFFICIENT" value="0" units="dimensionless"/>
            <parameter id="UPPER_BOUND" value="999999.0" units="mmol_per_gDW_per_hr"/>
            <parameter id="FLUX_VALUE" value="0" units="mmol_per_gDW_per_hr"/>
          </listOfParameters>
        </kineticLaw>
      </reaction>
      <reaction id="R_EX_asn_L_e" name="L-Asparagine exchange" reversible="true">
        <listOfReactants>
          <speciesReference species="M_asn_L_e" stoichiometry="1"/>
        </listOfReactants>
        <listOfProducts>
          <speciesReference species="M_asn_L_e_boundary" stoichiometry="1"/>
        </listOfProducts>
        <kineticLaw>
          <math xmlns="http://www.w3.org/1998/Math/MathML">
            <ci> FLUX_VALUE </ci>
          </math>
          <listOfParameters>
            <parameter id="LOWER_BOUND" value="-999999.0" units="mmol_per_gDW_per_hr"/>
            <parameter id="OBJECTIVE_COEFFICIENT" value="0" units="dimensionless"/>
            <parameter id="UPPER_BOUND" value="999999.0" units="mmol_per_gDW_per_hr"/>
            <parameter id="FLUX_VALUE" value="0" units="mmol_per_gDW_per_hr"/>
          </listOfParameters>
        </kineticLaw>
      </reaction>
      <reaction id="R_EX_asp_L_e" name="L-Aspartate exchange" reversible="true">
        <listOfReactants>
          <speciesReference species="M_asp_L_e" stoichiometry="1"/>
        </listOfReactants>
        <listOfProducts>
          <speciesReference species="M_asp_L_e_boundary" stoichiometry="1"/>
        </listOfProducts>
        <kineticLaw>
          <math xmlns="http://www.w3.org/1998/Math/MathML">
            <ci> FLUX_VALUE </ci>
          </math>
          <listOfParameters>
            <parameter id="LOWER_BOUND" value="-999999.0" units="mmol_per_gDW_per_hr"/>
            <parameter id="OBJECTIVE_COEFFICIENT" value="0" units="dimensionless"/>
            <parameter id="UPPER_BOUND" value="999999.0" units="mmol_per_gDW_per_hr"/>
            <parameter id="FLUX_VALUE" value="0" units="mmol_per_gDW_per_hr"/>
          </listOfParameters>
        </kineticLaw>
      </reaction>
      <reaction id="R_EX_SCc_Biomass" name="EX_SCc_Biomass" reversible="false">
        <listOfReactants>
          <speciesReference species="M_SCc_Biomass_e" stoichiometry="1"/>
        </listOfReactants>
        <listOfProducts>
          <speciesReference species="M_SCc_Biomass_e_boundary" stoichiometry="1"/>
        </listOfProducts>
        <kineticLaw>
          <math xmlns="http://www.w3.org/1998/Math/MathML">
            <ci> FLUX_VALUE </ci>
          </math>
          <listOfParameters>
            <parameter id="LOWER_BOUND" value="0" units="mmol_per_gDW_per_hr"/>
            <parameter id="OBJECTIVE_COEFFICIENT" value="0" units="dimensionless"/>
            <parameter id="UPPER_BOUND" value="999999.0" units="mmol_per_gDW_per_hr"/>
            <parameter id="FLUX_VALUE" value="0" units="mmol_per_gDW_per_hr"/>
          </listOfParameters>
        </kineticLaw>
      </reaction>
      <reaction id="R_EX_btn_e" name="Biotin exchange" reversible="false">
        <listOfReactants>
          <speciesReference species="M_btn_e" stoichiometry="1"/>
        </listOfReactants>
        <listOfProducts>
          <speciesReference species="M_btn_e_boundary" stoichiometry="1"/>
        </listOfProducts>
        <kineticLaw>
          <math xmlns="http://www.w3.org/1998/Math/MathML">
            <ci> FLUX_VALUE </ci>
          </math>
          <listOfParameters>
            <parameter id="LOWER_BOUND" value="0" units="mmol_per_gDW_per_hr"/>
            <parameter id="OBJECTIVE_COEFFICIENT" value="0" units="dimensionless"/>
            <parameter id="UPPER_BOUND" value="999999.0" units="mmol_per_gDW_per_hr"/>
            <parameter id="FLUX_VALUE" value="0" units="mmol_per_gDW_per_hr"/>
          </listOfParameters>
        </kineticLaw>
      </reaction>
      <reaction id="R_EX_co2_e" name="CO2 exchange" reversible="true">
        <listOfReactants>
          <speciesReference species="M_co2_e" stoichiometry="1"/>
        </listOfReactants>
        <listOfProducts>
          <speciesReference species="M_co2_e_boundary" stoichiometry="1"/>
        </listOfProducts>
        <kineticLaw>
          <math xmlns="http://www.w3.org/1998/Math/MathML">
            <ci> FLUX_VALUE </ci>
          </math>
          <listOfParameters>
            <parameter id="LOWER_BOUND" value="-999999.0" units="mmol_per_gDW_per_hr"/>
            <parameter id="OBJECTIVE_COEFFICIENT" value="0" units="dimensionless"/>
            <parameter id="UPPER_BOUND" value="999999.0" units="mmol_per_gDW_per_hr"/>
            <parameter id="FLUX_VALUE" value="0" units="mmol_per_gDW_per_hr"/>
          </listOfParameters>
        </kineticLaw>
      </reaction>
      <reaction id="R_EX_cys_L_e" name="L-Cysteine exchange" reversible="false">
        <listOfReactants>
          <speciesReference species="M_cys_L_e" stoichiometry="1"/>
        </listOfReactants>
        <listOfProducts>
          <speciesReference species="M_cys_L_e_boundary" stoichiometry="1"/>
        </listOfProducts>
        <kineticLaw>
          <math xmlns="http://www.w3.org/1998/Math/MathML">
            <ci> FLUX_VALUE </ci>
          </math>
          <listOfParameters>
            <parameter id="LOWER_BOUND" value="0" units="mmol_per_gDW_per_hr"/>
            <parameter id="OBJECTIVE_COEFFICIENT" value="0" units="dimensionless"/>
            <parameter id="UPPER_BOUND" value="999999.0" units="mmol_per_gDW_per_hr"/>
            <parameter id="FLUX_VALUE" value="0" units="mmol_per_gDW_per_hr"/>
          </listOfParameters>
        </kineticLaw>
      </reaction>
      <reaction id="R_EX_dad_5_e" name="5_Deoxyadenosine_exchange" reversible="false">
        <listOfReactants>
          <speciesReference species="M_dad_5_e" stoichiometry="1"/>
        </listOfReactants>
        <listOfProducts>
          <speciesReference species="M_dad_5_e_boundary" stoichiometry="1"/>
        </listOfProducts>
        <kineticLaw>
          <math xmlns="http://www.w3.org/1998/Math/MathML">
            <ci> FLUX_VALUE </ci>
          </math>
          <listOfParameters>
            <parameter id="LOWER_BOUND" value="0" units="mmol_per_gDW_per_hr"/>
            <parameter id="OBJECTIVE_COEFFICIENT" value="0" units="dimensionless"/>
            <parameter id="UPPER_BOUND" value="999999.0" units="mmol_per_gDW_per_hr"/>
            <parameter id="FLUX_VALUE" value="0" units="mmol_per_gDW_per_hr"/>
          </listOfParameters>
        </kineticLaw>
      </reaction>
      <reaction id="R_EX_fe2_e" name="Fe2+ exchange" reversible="true">
        <listOfReactants>
          <speciesReference species="M_fe2_e" stoichiometry="1"/>
        </listOfReactants>
        <listOfProducts>
          <speciesReference species="M_fe2_e_boundary" stoichiometry="1"/>
        </listOfProducts>
        <kineticLaw>
          <math xmlns="http://www.w3.org/1998/Math/MathML">
            <ci> FLUX_VALUE </ci>
          </math>
          <listOfParameters>
            <parameter id="LOWER_BOUND" value="-999999.0" units="mmol_per_gDW_per_hr"/>
            <parameter id="OBJECTIVE_COEFFICIENT" value="0" units="dimensionless"/>
            <parameter id="UPPER_BOUND" value="0" units="mmol_per_gDW_per_hr"/>
            <parameter id="FLUX_VALUE" value="0" units="mmol_per_gDW_per_hr"/>
          </listOfParameters>
        </kineticLaw>
      </reaction>
      <reaction id="R_EX_for_e" name="Formate exchange" reversible="false">
        <listOfReactants>
          <speciesReference species="M_for_e" stoichiometry="1"/>
        </listOfReactants>
        <listOfProducts>
          <speciesReference species="M_for_e_boundary" stoichiometry="1"/>
        </listOfProducts>
        <kineticLaw>
          <math xmlns="http://www.w3.org/1998/Math/MathML">
            <ci> FLUX_VALUE </ci>
          </math>
          <listOfParameters>
            <parameter id="LOWER_BOUND" value="0" units="mmol_per_gDW_per_hr"/>
            <parameter id="OBJECTIVE_COEFFICIENT" value="0" units="dimensionless"/>
            <parameter id="UPPER_BOUND" value="999999.0" units="mmol_per_gDW_per_hr"/>
            <parameter id="FLUX_VALUE" value="0" units="mmol_per_gDW_per_hr"/>
          </listOfParameters>
        </kineticLaw>
      </reaction>
      <reaction id="R_EX_fru_e" name="D-Fructose exchange" reversible="true">
        <listOfReactants>
          <speciesReference species="M_fru_e" stoichiometry="1"/>
        </listOfReactants>
        <listOfProducts>
          <speciesReference species="M_fru_e_boundary" stoichiometry="1"/>
        </listOfProducts>
        <kineticLaw>
          <math xmlns="http://www.w3.org/1998/Math/MathML">
            <ci> FLUX_VALUE </ci>
          </math>
          <listOfParameters>
            <parameter id="LOWER_BOUND" value="-999999.0" units="mmol_per_gDW_per_hr"/>
            <parameter id="OBJECTIVE_COEFFICIENT" value="0" units="dimensionless"/>
            <parameter id="UPPER_BOUND" value="0" units="mmol_per_gDW_per_hr"/>
            <parameter id="FLUX_VALUE" value="0" units="mmol_per_gDW_per_hr"/>
          </listOfParameters>
        </kineticLaw>
      </reaction>
      <reaction id="R_EX_fum_e" name="Fumarate exchange" reversible="false">
        <listOfReactants>
          <speciesReference species="M_fum_e" stoichiometry="1"/>
        </listOfReactants>
        <listOfProducts>
          <speciesReference species="M_fum_e_boundary" stoichiometry="1"/>
        </listOfProducts>
        <kineticLaw>
          <math xmlns="http://www.w3.org/1998/Math/MathML">
            <ci> FLUX_VALUE </ci>
          </math>
          <listOfParameters>
            <parameter id="LOWER_BOUND" value="0" units="mmol_per_gDW_per_hr"/>
            <parameter id="OBJECTIVE_COEFFICIENT" value="0" units="dimensionless"/>
            <parameter id="UPPER_BOUND" value="999999.0" units="mmol_per_gDW_per_hr"/>
            <parameter id="FLUX_VALUE" value="0" units="mmol_per_gDW_per_hr"/>
          </listOfParameters>
        </kineticLaw>
      </reaction>
      <reaction id="R_EX_glc_D_e" name="D-Glucose exchange" reversible="true">
        <listOfReactants>
          <speciesReference species="M_glc_D_e" stoichiometry="1"/>
        </listOfReactants>
        <listOfProducts>
          <speciesReference species="M_glc_D_e_boundary" stoichiometry="1"/>
        </listOfProducts>
        <kineticLaw>
          <math xmlns="http://www.w3.org/1998/Math/MathML">
            <ci> FLUX_VALUE </ci>
          </math>
          <listOfParameters>
            <parameter id="LOWER_BOUND" value="-999999.0" units="mmol_per_gDW_per_hr"/>
            <parameter id="OBJECTIVE_COEFFICIENT" value="0" units="dimensionless"/>
            <parameter id="UPPER_BOUND" value="0" units="mmol_per_gDW_per_hr"/>
            <parameter id="FLUX_VALUE" value="0" units="mmol_per_gDW_per_hr"/>
          </listOfParameters>
        </kineticLaw>
      </reaction>
      <reaction id="R_EX_gln_L_e" name="L-Glutamine exchange" reversible="true">
        <listOfReactants>
          <speciesReference species="M_gln_L_e" stoichiometry="1"/>
        </listOfReactants>
        <listOfProducts>
          <speciesReference species="M_gln_L_e_boundary" stoichiometry="1"/>
        </listOfProducts>
        <kineticLaw>
          <math xmlns="http://www.w3.org/1998/Math/MathML">
            <ci> FLUX_VALUE </ci>
          </math>
          <listOfParameters>
            <parameter id="LOWER_BOUND" value="-999999.0" units="mmol_per_gDW_per_hr"/>
            <parameter id="OBJECTIVE_COEFFICIENT" value="0" units="dimensionless"/>
            <parameter id="UPPER_BOUND" value="0" units="mmol_per_gDW_per_hr"/>
            <parameter id="FLUX_VALUE" value="0" units="mmol_per_gDW_per_hr"/>
          </listOfParameters>
        </kineticLaw>
      </reaction>
      <reaction id="R_EX_glu_L_e" name="L-Glutamate exchange" reversible="false">
        <listOfReactants>
          <speciesReference species="M_glu_L_e" stoichiometry="1"/>
        </listOfReactants>
        <listOfProducts>
          <speciesReference species="M_glu_L_e_boundary" stoichiometry="1"/>
        </listOfProducts>
        <kineticLaw>
          <math xmlns="http://www.w3.org/1998/Math/MathML">
            <ci> FLUX_VALUE </ci>
          </math>
          <listOfParameters>
            <parameter id="LOWER_BOUND" value="-100" units="mmol_per_gDW_per_hr"/>
            <parameter id="OBJECTIVE_COEFFICIENT" value="0" units="dimensionless"/>
            <parameter id="UPPER_BOUND" value="999999.0" units="mmol_per_gDW_per_hr"/>
            <parameter id="FLUX_VALUE" value="0" units="mmol_per_gDW_per_hr"/>
          </listOfParameters>
        </kineticLaw>
      </reaction>
      <reaction id="R_EX_gly_e" name="Glycine exchange" reversible="false">
        <listOfReactants>
          <speciesReference species="M_gly_e" stoichiometry="1"/>
        </listOfReactants>
        <listOfProducts>
          <speciesReference species="M_gly_e_boundary" stoichiometry="1"/>
        </listOfProducts>
        <kineticLaw>
          <math xmlns="http://www.w3.org/1998/Math/MathML">
            <ci> FLUX_VALUE </ci>
          </math>
          <listOfParameters>
            <parameter id="LOWER_BOUND" value="0" units="mmol_per_gDW_per_hr"/>
            <parameter id="OBJECTIVE_COEFFICIENT" value="0" units="dimensionless"/>
            <parameter id="UPPER_BOUND" value="999999.0" units="mmol_per_gDW_per_hr"/>
            <parameter id="FLUX_VALUE" value="0" units="mmol_per_gDW_per_hr"/>
          </listOfParameters>
        </kineticLaw>
      </reaction>
      <reaction id="R_EX_glyc_e" name="Glycerol exchange" reversible="false">
        <listOfReactants>
          <speciesReference species="M_glyc_e" stoichiometry="1"/>
        </listOfReactants>
        <listOfProducts>
          <speciesReference species="M_glyc_e_boundary" stoichiometry="1"/>
        </listOfProducts>
        <kineticLaw>
          <math xmlns="http://www.w3.org/1998/Math/MathML">
            <ci> FLUX_VALUE </ci>
          </math>
          <listOfParameters>
            <parameter id="LOWER_BOUND" value="0" units="mmol_per_gDW_per_hr"/>
            <parameter id="OBJECTIVE_COEFFICIENT" value="0" units="dimensionless"/>
            <parameter id="UPPER_BOUND" value="999999.0" units="mmol_per_gDW_per_hr"/>
            <parameter id="FLUX_VALUE" value="0" units="mmol_per_gDW_per_hr"/>
          </listOfParameters>
        </kineticLaw>
      </reaction>
      <reaction id="R_EX_gcald_e" name="Glycolaldehyde exchange" reversible="false">
        <listOfReactants>
          <speciesReference species="M_gcald_e" stoichiometry="1"/>
        </listOfReactants>
        <listOfProducts>
          <speciesReference species="M_gcald_e_boundary" stoichiometry="1"/>
        </listOfProducts>
        <kineticLaw>
          <math xmlns="http://www.w3.org/1998/Math/MathML">
            <ci> FLUX_VALUE </ci>
          </math>
          <listOfParameters>
            <parameter id="LOWER_BOUND" value="0" units="mmol_per_gDW_per_hr"/>
            <parameter id="OBJECTIVE_COEFFICIENT" value="0" units="dimensionless"/>
            <parameter id="UPPER_BOUND" value="999999.0" units="mmol_per_gDW_per_hr"/>
            <parameter id="FLUX_VALUE" value="0" units="mmol_per_gDW_per_hr"/>
          </listOfParameters>
        </kineticLaw>
      </reaction>
      <reaction id="R_EX_gthrd_e" name="Reduced glutathione exchange" reversible="false">
        <listOfReactants>
          <speciesReference species="M_gthrd_e" stoichiometry="1"/>
        </listOfReactants>
        <listOfProducts>
          <speciesReference species="M_gthrd_e_boundary" stoichiometry="1"/>
        </listOfProducts>
        <kineticLaw>
          <math xmlns="http://www.w3.org/1998/Math/MathML">
            <ci> FLUX_VALUE </ci>
          </math>
          <listOfParameters>
            <parameter id="LOWER_BOUND" value="0" units="mmol_per_gDW_per_hr"/>
            <parameter id="OBJECTIVE_COEFFICIENT" value="0" units="dimensionless"/>
            <parameter id="UPPER_BOUND" value="999999.0" units="mmol_per_gDW_per_hr"/>
            <parameter id="FLUX_VALUE" value="0" units="mmol_per_gDW_per_hr"/>
          </listOfParameters>
        </kineticLaw>
      </reaction>
      <reaction id="R_EX_h2o_e" name="H2O exchange" reversible="true">
        <listOfReactants>
          <speciesReference species="M_h2o_e" stoichiometry="1"/>
        </listOfReactants>
        <listOfProducts>
          <speciesReference species="M_h2o_e_boundary" stoichiometry="1"/>
        </listOfProducts>
        <kineticLaw>
          <math xmlns="http://www.w3.org/1998/Math/MathML">
            <ci> FLUX_VALUE </ci>
          </math>
          <listOfParameters>
            <parameter id="LOWER_BOUND" value="-999999.0" units="mmol_per_gDW_per_hr"/>
            <parameter id="OBJECTIVE_COEFFICIENT" value="0" units="dimensionless"/>
            <parameter id="UPPER_BOUND" value="999999.0" units="mmol_per_gDW_per_hr"/>
            <parameter id="FLUX_VALUE" value="0" units="mmol_per_gDW_per_hr"/>
          </listOfParameters>
        </kineticLaw>
      </reaction>
      <reaction id="R_EX_h_e" name="H+ exchange" reversible="true">
        <listOfReactants>
          <speciesReference species="M_h_e" stoichiometry="1"/>
        </listOfReactants>
        <listOfProducts>
          <speciesReference species="M_h_e_boundary" stoichiometry="1"/>
        </listOfProducts>
        <kineticLaw>
          <math xmlns="http://www.w3.org/1998/Math/MathML">
            <ci> FLUX_VALUE </ci>
          </math>
          <listOfParameters>
            <parameter id="LOWER_BOUND" value="-999999.0" units="mmol_per_gDW_per_hr"/>
            <parameter id="OBJECTIVE_COEFFICIENT" value="0" units="dimensionless"/>
            <parameter id="UPPER_BOUND" value="999999.0" units="mmol_per_gDW_per_hr"/>
            <parameter id="FLUX_VALUE" value="0" units="mmol_per_gDW_per_hr"/>
          </listOfParameters>
        </kineticLaw>
      </reaction>
      <reaction id="R_EX_h2s_e" name="H2S_exchange" reversible="false">
        <listOfReactants>
          <speciesReference species="M_h2s_e" stoichiometry="1"/>
        </listOfReactants>
        <listOfProducts>
          <speciesReference species="M_h2s_e_boundary" stoichiometry="1"/>
        </listOfProducts>
        <kineticLaw>
          <math xmlns="http://www.w3.org/1998/Math/MathML">
            <ci> FLUX_VALUE </ci>
          </math>
          <listOfParameters>
            <parameter id="LOWER_BOUND" value="0" units="mmol_per_gDW_per_hr"/>
            <parameter id="OBJECTIVE_COEFFICIENT" value="0" units="dimensionless"/>
            <parameter id="UPPER_BOUND" value="999999.0" units="mmol_per_gDW_per_hr"/>
            <parameter id="FLUX_VALUE" value="0" units="mmol_per_gDW_per_hr"/>
          </listOfParameters>
        </kineticLaw>
      </reaction>
      <reaction id="R_EX_his_L_e" name="L-Histidine exchange" reversible="false">
        <listOfReactants>
          <speciesReference species="M_his_L_e" stoichiometry="1"/>
        </listOfReactants>
        <listOfProducts>
          <speciesReference species="M_his_L_e_boundary" stoichiometry="1"/>
        </listOfProducts>
        <kineticLaw>
          <math xmlns="http://www.w3.org/1998/Math/MathML">
            <ci> FLUX_VALUE </ci>
          </math>
          <listOfParameters>
            <parameter id="LOWER_BOUND" value="0" units="mmol_per_gDW_per_hr"/>
            <parameter id="OBJECTIVE_COEFFICIENT" value="0" units="dimensionless"/>
            <parameter id="UPPER_BOUND" value="999999.0" units="mmol_per_gDW_per_hr"/>
            <parameter id="FLUX_VALUE" value="0" units="mmol_per_gDW_per_hr"/>
          </listOfParameters>
        </kineticLaw>
      </reaction>
      <reaction id="R_EX_hxan_e" name="Hypoxanthine exchange" reversible="true">
        <listOfReactants>
          <speciesReference species="M_hxan_e" stoichiometry="1"/>
        </listOfReactants>
        <listOfProducts>
          <speciesReference species="M_hxan_e_boundary" stoichiometry="1"/>
        </listOfProducts>
        <kineticLaw>
          <math xmlns="http://www.w3.org/1998/Math/MathML">
            <ci> FLUX_VALUE </ci>
          </math>
          <listOfParameters>
            <parameter id="LOWER_BOUND" value="-999999.0" units="mmol_per_gDW_per_hr"/>
            <parameter id="OBJECTIVE_COEFFICIENT" value="0" units="dimensionless"/>
            <parameter id="UPPER_BOUND" value="999999.0" units="mmol_per_gDW_per_hr"/>
            <parameter id="FLUX_VALUE" value="0" units="mmol_per_gDW_per_hr"/>
          </listOfParameters>
        </kineticLaw>
      </reaction>
      <reaction id="R_EX_ile_L_e" name="L-Isoleucine exchange" reversible="false">
        <listOfReactants>
          <speciesReference species="M_ile_L_e" stoichiometry="1"/>
        </listOfReactants>
        <listOfProducts>
          <speciesReference species="M_ile_L_e_boundary" stoichiometry="1"/>
        </listOfProducts>
        <kineticLaw>
          <math xmlns="http://www.w3.org/1998/Math/MathML">
            <ci> FLUX_VALUE </ci>
          </math>
          <listOfParameters>
            <parameter id="LOWER_BOUND" value="0" units="mmol_per_gDW_per_hr"/>
            <parameter id="OBJECTIVE_COEFFICIENT" value="0" units="dimensionless"/>
            <parameter id="UPPER_BOUND" value="999999.0" units="mmol_per_gDW_per_hr"/>
            <parameter id="FLUX_VALUE" value="0" units="mmol_per_gDW_per_hr"/>
          </listOfParameters>
        </kineticLaw>
      </reaction>
      <reaction id="R_EX_leu_L_e" name="L-Leucine exchange" reversible="false">
        <listOfReactants>
          <speciesReference species="M_leu_L_e" stoichiometry="1"/>
        </listOfReactants>
        <listOfProducts>
          <speciesReference species="M_leu_L_e_boundary" stoichiometry="1"/>
        </listOfProducts>
        <kineticLaw>
          <math xmlns="http://www.w3.org/1998/Math/MathML">
            <ci> FLUX_VALUE </ci>
          </math>
          <listOfParameters>
            <parameter id="LOWER_BOUND" value="0" units="mmol_per_gDW_per_hr"/>
            <parameter id="OBJECTIVE_COEFFICIENT" value="0" units="dimensionless"/>
            <parameter id="UPPER_BOUND" value="999999.0" units="mmol_per_gDW_per_hr"/>
            <parameter id="FLUX_VALUE" value="0" units="mmol_per_gDW_per_hr"/>
          </listOfParameters>
        </kineticLaw>
      </reaction>
      <reaction id="R_EX_lys_L_e" name="L-Lysine exchange" reversible="false">
        <listOfReactants>
          <speciesReference species="M_lys_L_e" stoichiometry="1"/>
        </listOfReactants>
        <listOfProducts>
          <speciesReference species="M_lys_L_e_boundary" stoichiometry="1"/>
        </listOfProducts>
        <kineticLaw>
          <math xmlns="http://www.w3.org/1998/Math/MathML">
            <ci> FLUX_VALUE </ci>
          </math>
          <listOfParameters>
            <parameter id="LOWER_BOUND" value="0" units="mmol_per_gDW_per_hr"/>
            <parameter id="OBJECTIVE_COEFFICIENT" value="0" units="dimensionless"/>
            <parameter id="UPPER_BOUND" value="999999.0" units="mmol_per_gDW_per_hr"/>
            <parameter id="FLUX_VALUE" value="0" units="mmol_per_gDW_per_hr"/>
          </listOfParameters>
        </kineticLaw>
      </reaction>
      <reaction id="R_EX_met_L_e" name="L-Methionine exchange" reversible="false">
        <listOfReactants>
          <speciesReference species="M_met_L_e" stoichiometry="1"/>
        </listOfReactants>
        <listOfProducts>
          <speciesReference species="M_met_L_e_boundary" stoichiometry="1"/>
        </listOfProducts>
        <kineticLaw>
          <math xmlns="http://www.w3.org/1998/Math/MathML">
            <ci> FLUX_VALUE </ci>
          </math>
          <listOfParameters>
            <parameter id="LOWER_BOUND" value="0" units="mmol_per_gDW_per_hr"/>
            <parameter id="OBJECTIVE_COEFFICIENT" value="0" units="dimensionless"/>
            <parameter id="UPPER_BOUND" value="999999.0" units="mmol_per_gDW_per_hr"/>
            <parameter id="FLUX_VALUE" value="0" units="mmol_per_gDW_per_hr"/>
          </listOfParameters>
        </kineticLaw>
      </reaction>
      <reaction id="R_EX_nh4_e" name="Ammonia exchange" reversible="true">
        <listOfReactants>
          <speciesReference species="M_nh4_e" stoichiometry="1"/>
        </listOfReactants>
        <listOfProducts>
          <speciesReference species="M_nh4_e_boundary" stoichiometry="1"/>
        </listOfProducts>
        <kineticLaw>
          <math xmlns="http://www.w3.org/1998/Math/MathML">
            <ci> FLUX_VALUE </ci>
          </math>
          <listOfParameters>
            <parameter id="LOWER_BOUND" value="-999999.0" units="mmol_per_gDW_per_hr"/>
            <parameter id="OBJECTIVE_COEFFICIENT" value="0" units="dimensionless"/>
            <parameter id="UPPER_BOUND" value="999999.0" units="mmol_per_gDW_per_hr"/>
            <parameter id="FLUX_VALUE" value="0" units="mmol_per_gDW_per_hr"/>
          </listOfParameters>
        </kineticLaw>
      </reaction>
      <reaction id="R_EX_nicrnt_e" name="nicrnt_exchange" reversible="true">
        <listOfReactants>
          <speciesReference species="M_nicrnt_e" stoichiometry="1"/>
        </listOfReactants>
        <listOfProducts>
          <speciesReference species="M_nicrnt_e_boundary" stoichiometry="1"/>
        </listOfProducts>
        <kineticLaw>
          <math xmlns="http://www.w3.org/1998/Math/MathML">
            <ci> FLUX_VALUE </ci>
          </math>
          <listOfParameters>
            <parameter id="LOWER_BOUND" value="-999999.0" units="mmol_per_gDW_per_hr"/>
            <parameter id="OBJECTIVE_COEFFICIENT" value="0" units="dimensionless"/>
            <parameter id="UPPER_BOUND" value="0" units="mmol_per_gDW_per_hr"/>
            <parameter id="FLUX_VALUE" value="0" units="mmol_per_gDW_per_hr"/>
          </listOfParameters>
        </kineticLaw>
      </reaction>
      <reaction id="R_EX_o2_e" name="O2 exchange" reversible="true">
        <listOfReactants>
          <speciesReference species="M_o2_e" stoichiometry="1"/>
        </listOfReactants>
        <listOfProducts>
          <speciesReference species="M_o2_e_boundary" stoichiometry="1"/>
        </listOfProducts>
        <kineticLaw>
          <math xmlns="http://www.w3.org/1998/Math/MathML">
            <ci> FLUX_VALUE </ci>
          </math>
          <listOfParameters>
            <parameter id="LOWER_BOUND" value="-999999.0" units="mmol_per_gDW_per_hr"/>
            <parameter id="OBJECTIVE_COEFFICIENT" value="0" units="dimensionless"/>
            <parameter id="UPPER_BOUND" value="0" units="mmol_per_gDW_per_hr"/>
            <parameter id="FLUX_VALUE" value="0" units="mmol_per_gDW_per_hr"/>
          </listOfParameters>
        </kineticLaw>
      </reaction>
      <reaction id="R_EX_phe_L_e" name="L-Phenylalanine exchange" reversible="false">
        <listOfReactants>
          <speciesReference species="M_phe_L_e" stoichiometry="1"/>
        </listOfReactants>
        <listOfProducts>
          <speciesReference species="M_phe_L_e_boundary" stoichiometry="1"/>
        </listOfProducts>
        <kineticLaw>
          <math xmlns="http://www.w3.org/1998/Math/MathML">
            <ci> FLUX_VALUE </ci>
          </math>
          <listOfParameters>
            <parameter id="LOWER_BOUND" value="0" units="mmol_per_gDW_per_hr"/>
            <parameter id="OBJECTIVE_COEFFICIENT" value="0" units="dimensionless"/>
            <parameter id="UPPER_BOUND" value="999999.0" units="mmol_per_gDW_per_hr"/>
            <parameter id="FLUX_VALUE" value="0" units="mmol_per_gDW_per_hr"/>
          </listOfParameters>
        </kineticLaw>
      </reaction>
      <reaction id="R_EX_pi_e" name="Phosphate exchange" reversible="true">
        <listOfReactants>
          <speciesReference species="M_pi_e" stoichiometry="1"/>
        </listOfReactants>
        <listOfProducts>
          <speciesReference species="M_pi_e_boundary" stoichiometry="1"/>
        </listOfProducts>
        <kineticLaw>
          <math xmlns="http://www.w3.org/1998/Math/MathML">
            <ci> FLUX_VALUE </ci>
          </math>
          <listOfParameters>
            <parameter id="LOWER_BOUND" value="-999999.0" units="mmol_per_gDW_per_hr"/>
            <parameter id="OBJECTIVE_COEFFICIENT" value="0" units="dimensionless"/>
            <parameter id="UPPER_BOUND" value="999999.0" units="mmol_per_gDW_per_hr"/>
            <parameter id="FLUX_VALUE" value="0" units="mmol_per_gDW_per_hr"/>
          </listOfParameters>
        </kineticLaw>
      </reaction>
      <reaction id="R_EX_pnto_R_e" name="(R)-Pantothenate exchange" reversible="true">
        <listOfReactants>
          <speciesReference species="M_pnto_R_e" stoichiometry="1"/>
        </listOfReactants>
        <listOfProducts>
          <speciesReference species="M_pnto_R_e_boundary" stoichiometry="1"/>
        </listOfProducts>
        <kineticLaw>
          <math xmlns="http://www.w3.org/1998/Math/MathML">
            <ci> FLUX_VALUE </ci>
          </math>
          <listOfParameters>
            <parameter id="LOWER_BOUND" value="-999999.0" units="mmol_per_gDW_per_hr"/>
            <parameter id="OBJECTIVE_COEFFICIENT" value="0" units="dimensionless"/>
            <parameter id="UPPER_BOUND" value="0" units="mmol_per_gDW_per_hr"/>
            <parameter id="FLUX_VALUE" value="0" units="mmol_per_gDW_per_hr"/>
          </listOfParameters>
        </kineticLaw>
      </reaction>
      <reaction id="R_EX_ppbng_e" name="Porphobilinogen exchange" reversible="true">
        <listOfReactants>
          <speciesReference species="M_ppbng_e" stoichiometry="1"/>
        </listOfReactants>
        <listOfProducts>
          <speciesReference species="M_ppbng_e_boundary" stoichiometry="1"/>
        </listOfProducts>
        <kineticLaw>
          <math xmlns="http://www.w3.org/1998/Math/MathML">
            <ci> FLUX_VALUE </ci>
          </math>
          <listOfParameters>
            <parameter id="LOWER_BOUND" value="-999999.0" units="mmol_per_gDW_per_hr"/>
            <parameter id="OBJECTIVE_COEFFICIENT" value="0" units="dimensionless"/>
            <parameter id="UPPER_BOUND" value="0" units="mmol_per_gDW_per_hr"/>
            <parameter id="FLUX_VALUE" value="0" units="mmol_per_gDW_per_hr"/>
          </listOfParameters>
        </kineticLaw>
      </reaction>
      <reaction id="R_EX_pro_L_e" name="L-Proline exchange" reversible="true">
        <listOfReactants>
          <speciesReference species="M_pro_L_e" stoichiometry="1"/>
        </listOfReactants>
        <listOfProducts>
          <speciesReference species="M_pro_L_e_boundary" stoichiometry="1"/>
        </listOfProducts>
        <kineticLaw>
          <math xmlns="http://www.w3.org/1998/Math/MathML">
            <ci> FLUX_VALUE </ci>
          </math>
          <listOfParameters>
            <parameter id="LOWER_BOUND" value="-999999.0" units="mmol_per_gDW_per_hr"/>
            <parameter id="OBJECTIVE_COEFFICIENT" value="0" units="dimensionless"/>
            <parameter id="UPPER_BOUND" value="0" units="mmol_per_gDW_per_hr"/>
            <parameter id="FLUX_VALUE" value="0" units="mmol_per_gDW_per_hr"/>
          </listOfParameters>
        </kineticLaw>
      </reaction>
      <reaction id="R_EX_ser_L_e" name="L-Serine exchange" reversible="true">
        <listOfReactants>
          <speciesReference species="M_ser_L_e" stoichiometry="1"/>
        </listOfReactants>
        <listOfProducts>
          <speciesReference species="M_ser_L_e_boundary" stoichiometry="1"/>
        </listOfProducts>
        <kineticLaw>
          <math xmlns="http://www.w3.org/1998/Math/MathML">
            <ci> FLUX_VALUE </ci>
          </math>
          <listOfParameters>
            <parameter id="LOWER_BOUND" value="-999999.0" units="mmol_per_gDW_per_hr"/>
            <parameter id="OBJECTIVE_COEFFICIENT" value="0" units="dimensionless"/>
            <parameter id="UPPER_BOUND" value="999999.0" units="mmol_per_gDW_per_hr"/>
            <parameter id="FLUX_VALUE" value="0" units="mmol_per_gDW_per_hr"/>
          </listOfParameters>
        </kineticLaw>
      </reaction>
      <reaction id="R_EX_so4_e" name="Sulfate exchange" reversible="true">
        <listOfReactants>
          <speciesReference species="M_so4_e" stoichiometry="1"/>
        </listOfReactants>
        <listOfProducts>
          <speciesReference species="M_so4_e_boundary" stoichiometry="1"/>
        </listOfProducts>
        <kineticLaw>
          <math xmlns="http://www.w3.org/1998/Math/MathML">
            <ci> FLUX_VALUE </ci>
          </math>
          <listOfParameters>
            <parameter id="LOWER_BOUND" value="-999999.0" units="mmol_per_gDW_per_hr"/>
            <parameter id="OBJECTIVE_COEFFICIENT" value="0" units="dimensionless"/>
            <parameter id="UPPER_BOUND" value="0" units="mmol_per_gDW_per_hr"/>
            <parameter id="FLUX_VALUE" value="0" units="mmol_per_gDW_per_hr"/>
          </listOfParameters>
        </kineticLaw>
      </reaction>
      <reaction id="R_EX_thf_e" name="Tetrahydrofolate_exchange" reversible="false">
        <listOfReactants>
          <speciesReference species="M_thf_e" stoichiometry="1"/>
        </listOfReactants>
        <listOfProducts>
          <speciesReference species="M_thf_e_boundary" stoichiometry="1"/>
        </listOfProducts>
        <kineticLaw>
          <math xmlns="http://www.w3.org/1998/Math/MathML">
            <ci> FLUX_VALUE </ci>
          </math>
          <listOfParameters>
            <parameter id="LOWER_BOUND" value="0" units="mmol_per_gDW_per_hr"/>
            <parameter id="OBJECTIVE_COEFFICIENT" value="0" units="dimensionless"/>
            <parameter id="UPPER_BOUND" value="999999.0" units="mmol_per_gDW_per_hr"/>
            <parameter id="FLUX_VALUE" value="0" units="mmol_per_gDW_per_hr"/>
          </listOfParameters>
        </kineticLaw>
      </reaction>
      <reaction id="R_EX_thm_e" name="Thiamin exchange" reversible="true">
        <listOfReactants>
          <speciesReference species="M_thm_e" stoichiometry="1"/>
        </listOfReactants>
        <listOfProducts>
          <speciesReference species="M_thm_e_boundary" stoichiometry="1"/>
        </listOfProducts>
        <kineticLaw>
          <math xmlns="http://www.w3.org/1998/Math/MathML">
            <ci> FLUX_VALUE </ci>
          </math>
          <listOfParameters>
            <parameter id="LOWER_BOUND" value="-999999.0" units="mmol_per_gDW_per_hr"/>
            <parameter id="OBJECTIVE_COEFFICIENT" value="0" units="dimensionless"/>
            <parameter id="UPPER_BOUND" value="0" units="mmol_per_gDW_per_hr"/>
            <parameter id="FLUX_VALUE" value="0" units="mmol_per_gDW_per_hr"/>
          </listOfParameters>
        </kineticLaw>
      </reaction>
      <reaction id="R_EX_thr_L_e" name="L-Threonine exchange" reversible="false">
        <listOfReactants>
          <speciesReference species="M_thr_L_e" stoichiometry="1"/>
        </listOfReactants>
        <listOfProducts>
          <speciesReference species="M_thr_L_e_boundary" stoichiometry="1"/>
        </listOfProducts>
        <kineticLaw>
          <math xmlns="http://www.w3.org/1998/Math/MathML">
            <ci> FLUX_VALUE </ci>
          </math>
          <listOfParameters>
            <parameter id="LOWER_BOUND" value="0" units="mmol_per_gDW_per_hr"/>
            <parameter id="OBJECTIVE_COEFFICIENT" value="0" units="dimensionless"/>
            <parameter id="UPPER_BOUND" value="999999.0" units="mmol_per_gDW_per_hr"/>
            <parameter id="FLUX_VALUE" value="0" units="mmol_per_gDW_per_hr"/>
          </listOfParameters>
        </kineticLaw>
      </reaction>
      <reaction id="R_EX_trp_L_e" name="L-Tryptophan exchange" reversible="false">
        <listOfReactants>
          <speciesReference species="M_trp_L_e" stoichiometry="1"/>
        </listOfReactants>
        <listOfProducts>
          <speciesReference species="M_trp_L_e_boundary" stoichiometry="1"/>
        </listOfProducts>
        <kineticLaw>
          <math xmlns="http://www.w3.org/1998/Math/MathML">
            <ci> FLUX_VALUE </ci>
          </math>
          <listOfParameters>
            <parameter id="LOWER_BOUND" value="0" units="mmol_per_gDW_per_hr"/>
            <parameter id="OBJECTIVE_COEFFICIENT" value="0" units="dimensionless"/>
            <parameter id="UPPER_BOUND" value="999999.0" units="mmol_per_gDW_per_hr"/>
            <parameter id="FLUX_VALUE" value="0" units="mmol_per_gDW_per_hr"/>
          </listOfParameters>
        </kineticLaw>
      </reaction>
      <reaction id="R_EX_tyr_L_e" name="L-Tyrosine exchange" reversible="false">
        <listOfReactants>
          <speciesReference species="M_tyr_L_e" stoichiometry="1"/>
        </listOfReactants>
        <listOfProducts>
          <speciesReference species="M_tyr_L_e_boundary" stoichiometry="1"/>
        </listOfProducts>
        <kineticLaw>
          <math xmlns="http://www.w3.org/1998/Math/MathML">
            <ci> FLUX_VALUE </ci>
          </math>
          <listOfParameters>
            <parameter id="LOWER_BOUND" value="0" units="mmol_per_gDW_per_hr"/>
            <parameter id="OBJECTIVE_COEFFICIENT" value="0" units="dimensionless"/>
            <parameter id="UPPER_BOUND" value="999999.0" units="mmol_per_gDW_per_hr"/>
            <parameter id="FLUX_VALUE" value="0" units="mmol_per_gDW_per_hr"/>
          </listOfParameters>
        </kineticLaw>
      </reaction>
      <reaction id="R_EX_udpglcur_e" name="UDP_D_glucuronate_exchange" reversible="false">
        <listOfReactants>
          <speciesReference species="M_udpglcur_e" stoichiometry="1"/>
        </listOfReactants>
        <listOfProducts>
          <speciesReference species="M_udpglcur_e_boundary" stoichiometry="1"/>
        </listOfProducts>
        <kineticLaw>
          <math xmlns="http://www.w3.org/1998/Math/MathML">
            <ci> FLUX_VALUE </ci>
          </math>
          <listOfParameters>
            <parameter id="LOWER_BOUND" value="0" units="mmol_per_gDW_per_hr"/>
            <parameter id="OBJECTIVE_COEFFICIENT" value="0" units="dimensionless"/>
            <parameter id="UPPER_BOUND" value="999999.0" units="mmol_per_gDW_per_hr"/>
            <parameter id="FLUX_VALUE" value="0" units="mmol_per_gDW_per_hr"/>
          </listOfParameters>
        </kineticLaw>
      </reaction>
      <reaction id="R_EX_val_L_e" name="L-Valine exchange" reversible="false">
        <listOfReactants>
          <speciesReference species="M_val_L_e" stoichiometry="1"/>
        </listOfReactants>
        <listOfProducts>
          <speciesReference species="M_val_L_e_boundary" stoichiometry="1"/>
        </listOfProducts>
        <kineticLaw>
          <math xmlns="http://www.w3.org/1998/Math/MathML">
            <ci> FLUX_VALUE </ci>
          </math>
          <listOfParameters>
            <parameter id="LOWER_BOUND" value="0" units="mmol_per_gDW_per_hr"/>
            <parameter id="OBJECTIVE_COEFFICIENT" value="0" units="dimensionless"/>
            <parameter id="UPPER_BOUND" value="999999.0" units="mmol_per_gDW_per_hr"/>
            <parameter id="FLUX_VALUE" value="0" units="mmol_per_gDW_per_hr"/>
          </listOfParameters>
        </kineticLaw>
      </reaction>
      <reaction id="R_SCc_FBA" name="fructose-bisphosphate aldolase" reversible="false">
        <notes>
          <html xmlns="http://www.w3.org/1999/xhtml">
            <p>GENE_ASSOCIATION: (SCc_186)</p>
          </html>
        </notes>
        <listOfReactants>
          <speciesReference species="M_SCc_fdp_scc" stoichiometry="1"/>
        </listOfReactants>
        <listOfProducts>
          <speciesReference species="M_SCc_g3p_scc" stoichiometry="1"/>
          <speciesReference species="M_SCc_dhap_scc" stoichiometry="1"/>
        </listOfProducts>
        <kineticLaw>
          <math xmlns="http://www.w3.org/1998/Math/MathML">
            <ci> FLUX_VALUE </ci>
          </math>
          <listOfParameters>
            <parameter id="LOWER_BOUND" value="0" units="mmol_per_gDW_per_hr"/>
            <parameter id="OBJECTIVE_COEFFICIENT" value="0" units="dimensionless"/>
            <parameter id="UPPER_BOUND" value="999999.0" units="mmol_per_gDW_per_hr"/>
            <parameter id="FLUX_VALUE" value="0" units="mmol_per_gDW_per_hr"/>
          </listOfParameters>
        </kineticLaw>
      </reaction>
      <reaction id="R_SCc_FCLT" name="Ferrochelatase" reversible="false">
        <notes>
          <html xmlns="http://www.w3.org/1999/xhtml">
            <p>GENE_ASSOCIATION: (SCc_363)</p>
          </html>
        </notes>
        <listOfReactants>
          <speciesReference species="M_SCc_fe2_scc" stoichiometry="1"/>
          <speciesReference species="M_SCc_ppp9_scc" stoichiometry="1"/>
        </listOfReactants>
        <listOfProducts>
          <speciesReference species="M_SCc_pheme_scc" stoichiometry="1"/>
          <speciesReference species="M_SCc_h_scc" stoichiometry="2"/>
        </listOfProducts>
        <kineticLaw>
          <math xmlns="http://www.w3.org/1998/Math/MathML">
            <ci> FLUX_VALUE </ci>
          </math>
          <listOfParameters>
            <parameter id="LOWER_BOUND" value="0" units="mmol_per_gDW_per_hr"/>
            <parameter id="OBJECTIVE_COEFFICIENT" value="0" units="dimensionless"/>
            <parameter id="UPPER_BOUND" value="999999.0" units="mmol_per_gDW_per_hr"/>
            <parameter id="FLUX_VALUE" value="0" units="mmol_per_gDW_per_hr"/>
          </listOfParameters>
        </kineticLaw>
      </reaction>
      <reaction id="R_SCc_FE2abc" name="iron (II) transport via ABC system" reversible="false">
        <notes>
          <html xmlns="http://www.w3.org/1999/xhtml">
            <p>GENE_ASSOCIATION: (SCc_629 and SCc_630)</p>
          </html>
        </notes>
        <listOfReactants>
          <speciesReference species="M_fe2_e" stoichiometry="1"/>
          <speciesReference species="M_SCc_h2o_scc" stoichiometry="1"/>
          <speciesReference species="M_SCc_atp_scc" stoichiometry="1"/>
        </listOfReactants>
        <listOfProducts>
          <speciesReference species="M_SCc_fe2_scc" stoichiometry="1"/>
          <speciesReference species="M_SCc_pi_scc" stoichiometry="1"/>
          <speciesReference species="M_SCc_h_scc" stoichiometry="1"/>
          <speciesReference species="M_SCc_adp_scc" stoichiometry="1"/>
        </listOfProducts>
        <kineticLaw>
          <math xmlns="http://www.w3.org/1998/Math/MathML">
            <ci> FLUX_VALUE </ci>
          </math>
          <listOfParameters>
            <parameter id="LOWER_BOUND" value="0" units="mmol_per_gDW_per_hr"/>
            <parameter id="OBJECTIVE_COEFFICIENT" value="0" units="dimensionless"/>
            <parameter id="UPPER_BOUND" value="999999.0" units="mmol_per_gDW_per_hr"/>
            <parameter id="FLUX_VALUE" value="0" units="mmol_per_gDW_per_hr"/>
          </listOfParameters>
        </kineticLaw>
      </reaction>
      <reaction id="R_SCc_FMNAT" name="FMN adenylyltransferase" reversible="false">
        <notes>
          <html xmlns="http://www.w3.org/1999/xhtml">
            <p>GENE_ASSOCIATION: (SCc_111)</p>
          </html>
        </notes>
        <listOfReactants>
          <speciesReference species="M_SCc_h_scc" stoichiometry="1"/>
          <speciesReference species="M_SCc_atp_scc" stoichiometry="1"/>
          <speciesReference species="M_SCc_fmn_scc" stoichiometry="1"/>
        </listOfReactants>
        <listOfProducts>
          <speciesReference species="M_SCc_ppi_scc" stoichiometry="1"/>
          <speciesReference species="M_SCc_fad_scc" stoichiometry="1"/>
        </listOfProducts>
        <kineticLaw>
          <math xmlns="http://www.w3.org/1998/Math/MathML">
            <ci> FLUX_VALUE </ci>
          </math>
          <listOfParameters>
            <parameter id="LOWER_BOUND" value="0" units="mmol_per_gDW_per_hr"/>
            <parameter id="OBJECTIVE_COEFFICIENT" value="0" units="dimensionless"/>
            <parameter id="UPPER_BOUND" value="999999.0" units="mmol_per_gDW_per_hr"/>
            <parameter id="FLUX_VALUE" value="0" units="mmol_per_gDW_per_hr"/>
          </listOfParameters>
        </kineticLaw>
      </reaction>
      <reaction id="R_SCc_FORt" name="formate transport via diffusion" reversible="false">
        <notes>
          <html xmlns="http://www.w3.org/1999/xhtml">
            <p>GENE_ASSOCIATION: (SPONTANEOUS)</p>
          </html>
        </notes>
        <listOfReactants>
          <speciesReference species="M_SCc_for_scc" stoichiometry="1"/>
        </listOfReactants>
        <listOfProducts>
          <speciesReference species="M_for_e" stoichiometry="1"/>
        </listOfProducts>
        <kineticLaw>
          <math xmlns="http://www.w3.org/1998/Math/MathML">
            <ci> FLUX_VALUE </ci>
          </math>
          <listOfParameters>
            <parameter id="LOWER_BOUND" value="0" units="mmol_per_gDW_per_hr"/>
            <parameter id="OBJECTIVE_COEFFICIENT" value="0" units="dimensionless"/>
            <parameter id="UPPER_BOUND" value="999999.0" units="mmol_per_gDW_per_hr"/>
            <parameter id="FLUX_VALUE" value="0" units="mmol_per_gDW_per_hr"/>
          </listOfParameters>
        </kineticLaw>
      </reaction>
      <reaction id="R_SCc_FRUK" name="fructose-1-phosphate kinase" reversible="false">
        <notes>
          <html xmlns="http://www.w3.org/1999/xhtml">
            <p>GENE_ASSOCIATION: (SCc_621)</p>
          </html>
        </notes>
        <listOfReactants>
          <speciesReference species="M_SCc_f1p_scc" stoichiometry="1"/>
          <speciesReference species="M_SCc_atp_scc" stoichiometry="1"/>
        </listOfReactants>
        <listOfProducts>
          <speciesReference species="M_SCc_adp_scc" stoichiometry="1"/>
          <speciesReference species="M_SCc_fdp_scc" stoichiometry="1"/>
          <speciesReference species="M_SCc_h_scc" stoichiometry="1"/>
        </listOfProducts>
        <kineticLaw>
          <math xmlns="http://www.w3.org/1998/Math/MathML">
            <ci> FLUX_VALUE </ci>
          </math>
          <listOfParameters>
            <parameter id="LOWER_BOUND" value="0" units="mmol_per_gDW_per_hr"/>
            <parameter id="OBJECTIVE_COEFFICIENT" value="0" units="dimensionless"/>
            <parameter id="UPPER_BOUND" value="999999.0" units="mmol_per_gDW_per_hr"/>
            <parameter id="FLUX_VALUE" value="0" units="mmol_per_gDW_per_hr"/>
          </listOfParameters>
        </kineticLaw>
      </reaction>
      <reaction id="R_SCc_FRUpts" name="D-fructose transport via PEP:Pyr PTS" reversible="false">
        <notes>
          <html xmlns="http://www.w3.org/1999/xhtml">
            <p>GENE_ASSOCIATION: ((SCc_312) and (SCc_311) and (SCc_622) and (SCc_620))</p>
          </html>
        </notes>
        <listOfReactants>
          <speciesReference species="M_fru_e" stoichiometry="1"/>
          <speciesReference species="M_SCc_pep_scc" stoichiometry="1"/>
        </listOfReactants>
        <listOfProducts>
          <speciesReference species="M_SCc_f1p_scc" stoichiometry="1"/>
          <speciesReference species="M_SCc_pyr_scc" stoichiometry="1"/>
        </listOfProducts>
        <kineticLaw>
          <math xmlns="http://www.w3.org/1998/Math/MathML">
            <ci> FLUX_VALUE </ci>
          </math>
          <listOfParameters>
            <parameter id="LOWER_BOUND" value="0" units="mmol_per_gDW_per_hr"/>
            <parameter id="OBJECTIVE_COEFFICIENT" value="0" units="dimensionless"/>
            <parameter id="UPPER_BOUND" value="999999.0" units="mmol_per_gDW_per_hr"/>
            <parameter id="FLUX_VALUE" value="0" units="mmol_per_gDW_per_hr"/>
          </listOfParameters>
        </kineticLaw>
      </reaction>
      <reaction id="R_SCc_FUMt2_2" name="Fumarate transport via proton symport (2 H)" reversible="false">
        <notes>
          <html xmlns="http://www.w3.org/1999/xhtml">
            <p>GENE_ASSOCIATION: (SCc_075)</p>
          </html>
        </notes>
        <listOfReactants>
          <speciesReference species="M_SCc_h_scc" stoichiometry="2"/>
          <speciesReference species="M_SCc_fum_scc" stoichiometry="1"/>
        </listOfReactants>
        <listOfProducts>
          <speciesReference species="M_fum_e" stoichiometry="1"/>
          <speciesReference species="M_h_e" stoichiometry="2"/>
        </listOfProducts>
        <kineticLaw>
          <math xmlns="http://www.w3.org/1998/Math/MathML">
            <ci> FLUX_VALUE </ci>
          </math>
          <listOfParameters>
            <parameter id="LOWER_BOUND" value="0" units="mmol_per_gDW_per_hr"/>
            <parameter id="OBJECTIVE_COEFFICIENT" value="0" units="dimensionless"/>
            <parameter id="UPPER_BOUND" value="999999.0" units="mmol_per_gDW_per_hr"/>
            <parameter id="FLUX_VALUE" value="0" units="mmol_per_gDW_per_hr"/>
          </listOfParameters>
        </kineticLaw>
      </reaction>
      <reaction id="R_SCc_G1PACT" name="glucosamine-1-phosphate N-acetyltransferase" reversible="false">
        <notes>
          <html xmlns="http://www.w3.org/1999/xhtml">
            <p>GENE_ASSOCIATION: (SCc_009)</p>
          </html>
        </notes>
        <listOfReactants>
          <speciesReference species="M_SCc_gam1p_scc" stoichiometry="1"/>
          <speciesReference species="M_SCc_accoa_scc" stoichiometry="1"/>
        </listOfReactants>
        <listOfProducts>
          <speciesReference species="M_SCc_h_scc" stoichiometry="1"/>
          <speciesReference species="M_SCc_acgam1p_scc" stoichiometry="1"/>
          <speciesReference species="M_SCc_coa_scc" stoichiometry="1"/>
        </listOfProducts>
        <kineticLaw>
          <math xmlns="http://www.w3.org/1998/Math/MathML">
            <ci> FLUX_VALUE </ci>
          </math>
          <listOfParameters>
            <parameter id="LOWER_BOUND" value="0" units="mmol_per_gDW_per_hr"/>
            <parameter id="OBJECTIVE_COEFFICIENT" value="0" units="dimensionless"/>
            <parameter id="UPPER_BOUND" value="999999.0" units="mmol_per_gDW_per_hr"/>
            <parameter id="FLUX_VALUE" value="0" units="mmol_per_gDW_per_hr"/>
          </listOfParameters>
        </kineticLaw>
      </reaction>
      <reaction id="R_SCc_G3PD2" name="glycerol-3-phosphate dehydrogenase (NADP)" reversible="false">
        <notes>
          <html xmlns="http://www.w3.org/1999/xhtml">
            <p>GENE_ASSOCIATION: (SCc_038)</p>
          </html>
        </notes>
        <listOfReactants>
          <speciesReference species="M_SCc_dhap_scc" stoichiometry="1"/>
          <speciesReference species="M_SCc_nadph_scc" stoichiometry="1"/>
          <speciesReference species="M_SCc_h_scc" stoichiometry="1"/>
        </listOfReactants>
        <listOfProducts>
          <speciesReference species="M_SCc_glyc3p_scc" stoichiometry="1"/>
          <speciesReference species="M_SCc_nadp_scc" stoichiometry="1"/>
        </listOfProducts>
        <kineticLaw>
          <math xmlns="http://www.w3.org/1998/Math/MathML">
            <ci> FLUX_VALUE </ci>
          </math>
          <listOfParameters>
            <parameter id="LOWER_BOUND" value="0" units="mmol_per_gDW_per_hr"/>
            <parameter id="OBJECTIVE_COEFFICIENT" value="0" units="dimensionless"/>
            <parameter id="UPPER_BOUND" value="999999.0" units="mmol_per_gDW_per_hr"/>
            <parameter id="FLUX_VALUE" value="0" units="mmol_per_gDW_per_hr"/>
          </listOfParameters>
        </kineticLaw>
      </reaction>
      <reaction id="R_SCc_G6PDH2r" name="glucose 6-phosphate dehydrogenase" reversible="false">
        <notes>
          <html xmlns="http://www.w3.org/1999/xhtml">
            <p>GENE_ASSOCIATION: (SCc_354)</p>
          </html>
        </notes>
        <listOfReactants>
          <speciesReference species="M_SCc_nadp_scc" stoichiometry="1"/>
          <speciesReference species="M_SCc_g6p_scc" stoichiometry="1"/>
        </listOfReactants>
        <listOfProducts>
          <speciesReference species="M_SCc_h_scc" stoichiometry="1"/>
          <speciesReference species="M_SCc_6pgl_scc" stoichiometry="1"/>
          <speciesReference species="M_SCc_nadph_scc" stoichiometry="1"/>
        </listOfProducts>
        <kineticLaw>
          <math xmlns="http://www.w3.org/1998/Math/MathML">
            <ci> FLUX_VALUE </ci>
          </math>
          <listOfParameters>
            <parameter id="LOWER_BOUND" value="0" units="mmol_per_gDW_per_hr"/>
            <parameter id="OBJECTIVE_COEFFICIENT" value="0" units="dimensionless"/>
            <parameter id="UPPER_BOUND" value="999999.0" units="mmol_per_gDW_per_hr"/>
            <parameter id="FLUX_VALUE" value="0" units="mmol_per_gDW_per_hr"/>
          </listOfParameters>
        </kineticLaw>
      </reaction>
      <reaction id="R_SCc_GALU" name="UTP-glucose-1-phosphate uridylyltransferase" reversible="false">
        <notes>
          <html xmlns="http://www.w3.org/1999/xhtml">
            <p>GENE_ASSOCIATION: (SCc_334)</p>
          </html>
        </notes>
        <listOfReactants>
          <speciesReference species="M_SCc_utp_scc" stoichiometry="1"/>
          <speciesReference species="M_SCc_g1p_scc" stoichiometry="1"/>
          <speciesReference species="M_SCc_h_scc" stoichiometry="1"/>
        </listOfReactants>
        <listOfProducts>
          <speciesReference species="M_SCc_ppi_scc" stoichiometry="1"/>
          <speciesReference species="M_SCc_udpg_scc" stoichiometry="1"/>
        </listOfProducts>
        <kineticLaw>
          <math xmlns="http://www.w3.org/1998/Math/MathML">
            <ci> FLUX_VALUE </ci>
          </math>
          <listOfParameters>
            <parameter id="LOWER_BOUND" value="0" units="mmol_per_gDW_per_hr"/>
            <parameter id="OBJECTIVE_COEFFICIENT" value="0" units="dimensionless"/>
            <parameter id="UPPER_BOUND" value="999999.0" units="mmol_per_gDW_per_hr"/>
            <parameter id="FLUX_VALUE" value="0" units="mmol_per_gDW_per_hr"/>
          </listOfParameters>
        </kineticLaw>
      </reaction>
      <reaction id="R_SCc_GAPD" name="glyceraldehyde-3-phosphate dehydrogenase" reversible="false">
        <notes>
          <html xmlns="http://www.w3.org/1999/xhtml">
            <p>GENE_ASSOCIATION: (SCc_448)</p>
          </html>
        </notes>
        <listOfReactants>
          <speciesReference species="M_SCc_g3p_scc" stoichiometry="1"/>
          <speciesReference species="M_SCc_pi_scc" stoichiometry="1"/>
          <speciesReference species="M_SCc_nad_scc" stoichiometry="1"/>
        </listOfReactants>
        <listOfProducts>
          <speciesReference species="M_SCc_nadh_scc" stoichiometry="1"/>
          <speciesReference species="M_SCc_13dpg_scc" stoichiometry="1"/>
          <speciesReference species="M_SCc_h_scc" stoichiometry="1"/>
        </listOfProducts>
        <kineticLaw>
          <math xmlns="http://www.w3.org/1998/Math/MathML">
            <ci> FLUX_VALUE </ci>
          </math>
          <listOfParameters>
            <parameter id="LOWER_BOUND" value="0" units="mmol_per_gDW_per_hr"/>
            <parameter id="OBJECTIVE_COEFFICIENT" value="0" units="dimensionless"/>
            <parameter id="UPPER_BOUND" value="999999.0" units="mmol_per_gDW_per_hr"/>
            <parameter id="FLUX_VALUE" value="0" units="mmol_per_gDW_per_hr"/>
          </listOfParameters>
        </kineticLaw>
      </reaction>
      <reaction id="R_SCc_GARFT" name="phosphoribosylglycinamide formyltransferase" reversible="false">
        <notes>
          <html xmlns="http://www.w3.org/1999/xhtml">
            <p>GENE_ASSOCIATION: (SCc_302)</p>
          </html>
        </notes>
        <listOfReactants>
          <speciesReference species="M_SCc_10fthf_scc" stoichiometry="1"/>
          <speciesReference species="M_SCc_gar_scc" stoichiometry="1"/>
        </listOfReactants>
        <listOfProducts>
          <speciesReference species="M_SCc_h_scc" stoichiometry="1"/>
          <speciesReference species="M_SCc_thf_scc" stoichiometry="1"/>
          <speciesReference species="M_SCc_fgam_scc" stoichiometry="1"/>
        </listOfProducts>
        <kineticLaw>
          <math xmlns="http://www.w3.org/1998/Math/MathML">
            <ci> FLUX_VALUE </ci>
          </math>
          <listOfParameters>
            <parameter id="LOWER_BOUND" value="0" units="mmol_per_gDW_per_hr"/>
            <parameter id="OBJECTIVE_COEFFICIENT" value="0" units="dimensionless"/>
            <parameter id="UPPER_BOUND" value="999999.0" units="mmol_per_gDW_per_hr"/>
            <parameter id="FLUX_VALUE" value="0" units="mmol_per_gDW_per_hr"/>
          </listOfParameters>
        </kineticLaw>
      </reaction>
      <reaction id="R_SCc_GF6PTA" name="glutamine-fructose-6-phosphate transaminase" reversible="false">
        <notes>
          <html xmlns="http://www.w3.org/1999/xhtml">
            <p>GENE_ASSOCIATION: (SCc_010)</p>
          </html>
        </notes>
        <listOfReactants>
          <speciesReference species="M_SCc_f6p_scc" stoichiometry="1"/>
          <speciesReference species="M_SCc_gln_L_scc" stoichiometry="1"/>
        </listOfReactants>
        <listOfProducts>
          <speciesReference species="M_SCc_glu_L_scc" stoichiometry="1"/>
          <speciesReference species="M_SCc_gam6p_scc" stoichiometry="1"/>
        </listOfProducts>
        <kineticLaw>
          <math xmlns="http://www.w3.org/1998/Math/MathML">
            <ci> FLUX_VALUE </ci>
          </math>
          <listOfParameters>
            <parameter id="LOWER_BOUND" value="0" units="mmol_per_gDW_per_hr"/>
            <parameter id="OBJECTIVE_COEFFICIENT" value="0" units="dimensionless"/>
            <parameter id="UPPER_BOUND" value="999999.0" units="mmol_per_gDW_per_hr"/>
            <parameter id="FLUX_VALUE" value="0" units="mmol_per_gDW_per_hr"/>
          </listOfParameters>
        </kineticLaw>
      </reaction>
      <reaction id="R_SCc_GHMT2" name="glycine hydroxymethyltransferase" reversible="false">
        <notes>
          <html xmlns="http://www.w3.org/1999/xhtml">
            <p>GENE_ASSOCIATION: (SCc_568)</p>
          </html>
        </notes>
        <listOfReactants>
          <speciesReference species="M_SCc_thf_scc" stoichiometry="1"/>
          <speciesReference species="M_SCc_ser_L_scc" stoichiometry="1"/>
        </listOfReactants>
        <listOfProducts>
          <speciesReference species="M_SCc_mlthf_scc" stoichiometry="1"/>
          <speciesReference species="M_SCc_h2o_scc" stoichiometry="1"/>
          <speciesReference species="M_SCc_gly_scc" stoichiometry="1"/>
        </listOfProducts>
        <kineticLaw>
          <math xmlns="http://www.w3.org/1998/Math/MathML">
            <ci> FLUX_VALUE </ci>
          </math>
          <listOfParameters>
            <parameter id="LOWER_BOUND" value="0" units="mmol_per_gDW_per_hr"/>
            <parameter id="OBJECTIVE_COEFFICIENT" value="0" units="dimensionless"/>
            <parameter id="UPPER_BOUND" value="999999.0" units="mmol_per_gDW_per_hr"/>
            <parameter id="FLUX_VALUE" value="0" units="mmol_per_gDW_per_hr"/>
          </listOfParameters>
        </kineticLaw>
      </reaction>
      <reaction id="R_SCc_GK1" name="guanylate kinase (GMP:ATP)" reversible="false">
        <notes>
          <html xmlns="http://www.w3.org/1999/xhtml">
            <p>GENE_ASSOCIATION: (SCc_762)</p>
          </html>
        </notes>
        <listOfReactants>
          <speciesReference species="M_SCc_atp_scc" stoichiometry="1"/>
          <speciesReference species="M_SCc_gmp_scc" stoichiometry="1"/>
        </listOfReactants>
        <listOfProducts>
          <speciesReference species="M_SCc_gdp_scc" stoichiometry="1"/>
          <speciesReference species="M_SCc_adp_scc" stoichiometry="1"/>
        </listOfProducts>
        <kineticLaw>
          <math xmlns="http://www.w3.org/1998/Math/MathML">
            <ci> FLUX_VALUE </ci>
          </math>
          <listOfParameters>
            <parameter id="LOWER_BOUND" value="0" units="mmol_per_gDW_per_hr"/>
            <parameter id="OBJECTIVE_COEFFICIENT" value="0" units="dimensionless"/>
            <parameter id="UPPER_BOUND" value="999999.0" units="mmol_per_gDW_per_hr"/>
            <parameter id="FLUX_VALUE" value="0" units="mmol_per_gDW_per_hr"/>
          </listOfParameters>
        </kineticLaw>
      </reaction>
      <reaction id="R_SCc_GLCpts" name="D-glucose transport via PEP:Pyr PTS" reversible="false">
        <notes>
          <html xmlns="http://www.w3.org/1999/xhtml">
            <p>GENE_ASSOCIATION: (SCc_312 and SCc_311 and SCc_442 and SCc_614)</p>
          </html>
        </notes>
        <listOfReactants>
          <speciesReference species="M_glc_D_e" stoichiometry="1"/>
          <speciesReference species="M_SCc_pep_scc" stoichiometry="1"/>
        </listOfReactants>
        <listOfProducts>
          <speciesReference species="M_SCc_pyr_scc" stoichiometry="1"/>
          <speciesReference species="M_SCc_g6p_scc" stoichiometry="1"/>
        </listOfProducts>
        <kineticLaw>
          <math xmlns="http://www.w3.org/1998/Math/MathML">
            <ci> FLUX_VALUE </ci>
          </math>
          <listOfParameters>
            <parameter id="LOWER_BOUND" value="0" units="mmol_per_gDW_per_hr"/>
            <parameter id="OBJECTIVE_COEFFICIENT" value="0" units="dimensionless"/>
            <parameter id="UPPER_BOUND" value="999999.0" units="mmol_per_gDW_per_hr"/>
            <parameter id="FLUX_VALUE" value="0" units="mmol_per_gDW_per_hr"/>
          </listOfParameters>
        </kineticLaw>
      </reaction>
      <reaction id="R_SCc_GLNabc" name="L-glutamine transport via ABC system" reversible="false">
        <notes>
          <html xmlns="http://www.w3.org/1999/xhtml">
            <p>GENE_ASSOCIATION: ((SCc_544) and (SCc_543) and (SCc_545))</p>
          </html>
        </notes>
        <listOfReactants>
          <speciesReference species="M_SCc_h2o_scc" stoichiometry="1"/>
          <speciesReference species="M_SCc_atp_scc" stoichiometry="1"/>
          <speciesReference species="M_gln_L_e" stoichiometry="1"/>
        </listOfReactants>
        <listOfProducts>
          <speciesReference species="M_SCc_gln_L_scc" stoichiometry="1"/>
          <speciesReference species="M_SCc_h_scc" stoichiometry="1"/>
          <speciesReference species="M_SCc_pi_scc" stoichiometry="1"/>
          <speciesReference species="M_SCc_adp_scc" stoichiometry="1"/>
        </listOfProducts>
        <kineticLaw>
          <math xmlns="http://www.w3.org/1998/Math/MathML">
            <ci> FLUX_VALUE </ci>
          </math>
          <listOfParameters>
            <parameter id="LOWER_BOUND" value="0" units="mmol_per_gDW_per_hr"/>
            <parameter id="OBJECTIVE_COEFFICIENT" value="0" units="dimensionless"/>
            <parameter id="UPPER_BOUND" value="999999.0" units="mmol_per_gDW_per_hr"/>
            <parameter id="FLUX_VALUE" value="0" units="mmol_per_gDW_per_hr"/>
          </listOfParameters>
        </kineticLaw>
      </reaction>
      <reaction id="R_SCc_GLUCYS" name="gamma-glutamylcysteine synthetase" reversible="false">
        <notes>
          <html xmlns="http://www.w3.org/1999/xhtml">
            <p>GENE_ASSOCIATION: (SCc_171)</p>
          </html>
        </notes>
        <listOfReactants>
          <speciesReference species="M_SCc_cys_L_scc" stoichiometry="1"/>
          <speciesReference species="M_SCc_atp_scc" stoichiometry="1"/>
          <speciesReference species="M_SCc_glu_L_scc" stoichiometry="1"/>
        </listOfReactants>
        <listOfProducts>
          <speciesReference species="M_SCc_pi_scc" stoichiometry="1"/>
          <speciesReference species="M_SCc_glucys_scc" stoichiometry="1"/>
          <speciesReference species="M_SCc_h_scc" stoichiometry="1"/>
          <speciesReference species="M_SCc_adp_scc" stoichiometry="1"/>
        </listOfProducts>
        <kineticLaw>
          <math xmlns="http://www.w3.org/1998/Math/MathML">
            <ci> FLUX_VALUE </ci>
          </math>
          <listOfParameters>
            <parameter id="LOWER_BOUND" value="0" units="mmol_per_gDW_per_hr"/>
            <parameter id="OBJECTIVE_COEFFICIENT" value="0" units="dimensionless"/>
            <parameter id="UPPER_BOUND" value="999999.0" units="mmol_per_gDW_per_hr"/>
            <parameter id="FLUX_VALUE" value="0" units="mmol_per_gDW_per_hr"/>
          </listOfParameters>
        </kineticLaw>
      </reaction>
      <reaction id="R_SCc_GLUPRT" name="glutamine phosphoribosyldiphosphate amidotransferase" reversible="false">
        <notes>
          <html xmlns="http://www.w3.org/1999/xhtml">
            <p>GENE_ASSOCIATION: (SCc_497)</p>
          </html>
        </notes>
        <listOfReactants>
          <speciesReference species="M_SCc_h2o_scc" stoichiometry="1"/>
          <speciesReference species="M_SCc_prpp_scc" stoichiometry="1"/>
          <speciesReference species="M_SCc_gln_L_scc" stoichiometry="1"/>
        </listOfReactants>
        <listOfProducts>
          <speciesReference species="M_SCc_pram_scc" stoichiometry="1"/>
          <speciesReference species="M_SCc_glu_L_scc" stoichiometry="1"/>
          <speciesReference species="M_SCc_ppi_scc" stoichiometry="1"/>
        </listOfProducts>
        <kineticLaw>
          <math xmlns="http://www.w3.org/1998/Math/MathML">
            <ci> FLUX_VALUE </ci>
          </math>
          <listOfParameters>
            <parameter id="LOWER_BOUND" value="0" units="mmol_per_gDW_per_hr"/>
            <parameter id="OBJECTIVE_COEFFICIENT" value="0" units="dimensionless"/>
            <parameter id="UPPER_BOUND" value="999999.0" units="mmol_per_gDW_per_hr"/>
            <parameter id="FLUX_VALUE" value="0" units="mmol_per_gDW_per_hr"/>
          </listOfParameters>
        </kineticLaw>
      </reaction>
      <reaction id="R_SCc_GLUR" name="glutamate racemase" reversible="false">
        <notes>
          <html xmlns="http://www.w3.org/1999/xhtml">
            <p>GENE_ASSOCIATION: (SCc_768)</p>
          </html>
        </notes>
        <listOfReactants>
          <speciesReference species="M_SCc_glu_L_scc" stoichiometry="1"/>
        </listOfReactants>
        <listOfProducts>
          <speciesReference species="M_SCc_glu_D_scc" stoichiometry="1"/>
        </listOfProducts>
        <kineticLaw>
          <math xmlns="http://www.w3.org/1998/Math/MathML">
            <ci> FLUX_VALUE </ci>
          </math>
          <listOfParameters>
            <parameter id="LOWER_BOUND" value="0" units="mmol_per_gDW_per_hr"/>
            <parameter id="OBJECTIVE_COEFFICIENT" value="0" units="dimensionless"/>
            <parameter id="UPPER_BOUND" value="999999.0" units="mmol_per_gDW_per_hr"/>
            <parameter id="FLUX_VALUE" value="0" units="mmol_per_gDW_per_hr"/>
          </listOfParameters>
        </kineticLaw>
      </reaction>
      <reaction id="R_SCc_GLUt" name="L-glutamate transport via proton symport, reversible" reversible="false">
        <notes>
          <html xmlns="http://www.w3.org/1999/xhtml">
            <p>GENE_ASSOCIATION: (SCc_075)</p>
          </html>
        </notes>
        <listOfReactants>
          <speciesReference species="M_glu_L_e" stoichiometry="1"/>
          <speciesReference species="M_h_e" stoichiometry="2"/>
        </listOfReactants>
        <listOfProducts>
          <speciesReference species="M_SCc_h_scc" stoichiometry="2"/>
          <speciesReference species="M_SCc_glu_L_scc" stoichiometry="1"/>
        </listOfProducts>
        <kineticLaw>
          <math xmlns="http://www.w3.org/1998/Math/MathML">
            <ci> FLUX_VALUE </ci>
          </math>
          <listOfParameters>
            <parameter id="LOWER_BOUND" value="0" units="mmol_per_gDW_per_hr"/>
            <parameter id="OBJECTIVE_COEFFICIENT" value="0" units="dimensionless"/>
            <parameter id="UPPER_BOUND" value="999999.0" units="mmol_per_gDW_per_hr"/>
            <parameter id="FLUX_VALUE" value="0" units="mmol_per_gDW_per_hr"/>
          </listOfParameters>
        </kineticLaw>
      </reaction>
      <reaction id="R_SCc_GCALDt" name="glycolaldehyde_putative_transport" reversible="false">
        <notes>
          <html xmlns="http://www.w3.org/1999/xhtml">
            <p>GENE_ASSOCIATION: SCc_ORPHAN</p>
          </html>
        </notes>
        <listOfReactants>
          <speciesReference species="M_SCc_gcald_scc" stoichiometry="1"/>
        </listOfReactants>
        <listOfProducts>
          <speciesReference species="M_gcald_e" stoichiometry="1"/>
        </listOfProducts>
        <kineticLaw>
          <math xmlns="http://www.w3.org/1998/Math/MathML">
            <ci> FLUX_VALUE </ci>
          </math>
          <listOfParameters>
            <parameter id="LOWER_BOUND" value="0" units="mmol_per_gDW_per_hr"/>
            <parameter id="OBJECTIVE_COEFFICIENT" value="0" units="dimensionless"/>
            <parameter id="UPPER_BOUND" value="999999.0" units="mmol_per_gDW_per_hr"/>
            <parameter id="FLUX_VALUE" value="0" units="mmol_per_gDW_per_hr"/>
          </listOfParameters>
        </kineticLaw>
      </reaction>
      <reaction id="R_SCc_GLYCt" name="glycerol_putative_transport" reversible="false">
        <notes>
          <html xmlns="http://www.w3.org/1999/xhtml">
            <p>GENE_ASSOCIATION: SCc_ORPHAN</p>
          </html>
        </notes>
        <listOfReactants>
          <speciesReference species="M_SCc_glyc_scc" stoichiometry="1"/>
        </listOfReactants>
        <listOfProducts>
          <speciesReference species="M_glyc_e" stoichiometry="1"/>
        </listOfProducts>
        <kineticLaw>
          <math xmlns="http://www.w3.org/1998/Math/MathML">
            <ci> FLUX_VALUE </ci>
          </math>
          <listOfParameters>
            <parameter id="LOWER_BOUND" value="0" units="mmol_per_gDW_per_hr"/>
            <parameter id="OBJECTIVE_COEFFICIENT" value="0" units="dimensionless"/>
            <parameter id="UPPER_BOUND" value="999999.0" units="mmol_per_gDW_per_hr"/>
            <parameter id="FLUX_VALUE" value="0" units="mmol_per_gDW_per_hr"/>
          </listOfParameters>
        </kineticLaw>
      </reaction>
      <reaction id="R_SCc_GLYt" name="glycine reversible transport via proton symport" reversible="false">
        <notes>
          <html xmlns="http://www.w3.org/1999/xhtml">
            <p>GENE_ASSOCIATION: (SCc_361)</p>
          </html>
        </notes>
        <listOfReactants>
          <speciesReference species="M_gly_e" stoichiometry="1"/>
          <speciesReference species="M_h_e" stoichiometry="1"/>
        </listOfReactants>
        <listOfProducts>
          <speciesReference species="M_SCc_h_scc" stoichiometry="1"/>
          <speciesReference species="M_SCc_gly_scc" stoichiometry="1"/>
        </listOfProducts>
        <kineticLaw>
          <math xmlns="http://www.w3.org/1998/Math/MathML">
            <ci> FLUX_VALUE </ci>
          </math>
          <listOfParameters>
            <parameter id="LOWER_BOUND" value="0" units="mmol_per_gDW_per_hr"/>
            <parameter id="OBJECTIVE_COEFFICIENT" value="0" units="dimensionless"/>
            <parameter id="UPPER_BOUND" value="999999.0" units="mmol_per_gDW_per_hr"/>
            <parameter id="FLUX_VALUE" value="0" units="mmol_per_gDW_per_hr"/>
          </listOfParameters>
        </kineticLaw>
      </reaction>
      <reaction id="R_SCc_GMHEPAT" name="D-glycero-D-manno-hepose 1-phosphate adenyltransferase" reversible="false">
        <notes>
          <html xmlns="http://www.w3.org/1999/xhtml">
            <p>GENE_ASSOCIATION: (SCc_595)</p>
          </html>
        </notes>
        <listOfReactants>
          <speciesReference species="M_SCc_h_scc" stoichiometry="1"/>
          <speciesReference species="M_SCc_atp_scc" stoichiometry="1"/>
          <speciesReference species="M_SCc_gmhep1p_scc" stoichiometry="1"/>
        </listOfReactants>
        <listOfProducts>
          <speciesReference species="M_SCc_adphep_DD_scc" stoichiometry="1"/>
          <speciesReference species="M_SCc_ppi_scc" stoichiometry="1"/>
        </listOfProducts>
        <kineticLaw>
          <math xmlns="http://www.w3.org/1998/Math/MathML">
            <ci> FLUX_VALUE </ci>
          </math>
          <listOfParameters>
            <parameter id="LOWER_BOUND" value="0" units="mmol_per_gDW_per_hr"/>
            <parameter id="OBJECTIVE_COEFFICIENT" value="0" units="dimensionless"/>
            <parameter id="UPPER_BOUND" value="999999.0" units="mmol_per_gDW_per_hr"/>
            <parameter id="FLUX_VALUE" value="0" units="mmol_per_gDW_per_hr"/>
          </listOfParameters>
        </kineticLaw>
      </reaction>
      <reaction id="R_SCc_GMHEPK" name="D-glycero-D-manno-heptose 7-phosphate kinase" reversible="false">
        <notes>
          <html xmlns="http://www.w3.org/1999/xhtml">
            <p>GENE_ASSOCIATION: (SCc_595)</p>
          </html>
        </notes>
        <listOfReactants>
          <speciesReference species="M_SCc_gmhep7p_scc" stoichiometry="1"/>
          <speciesReference species="M_SCc_atp_scc" stoichiometry="1"/>
        </listOfReactants>
        <listOfProducts>
          <speciesReference species="M_SCc_h_scc" stoichiometry="1"/>
          <speciesReference species="M_SCc_adp_scc" stoichiometry="1"/>
          <speciesReference species="M_SCc_gmhep17bp_scc" stoichiometry="1"/>
        </listOfProducts>
        <kineticLaw>
          <math xmlns="http://www.w3.org/1998/Math/MathML">
            <ci> FLUX_VALUE </ci>
          </math>
          <listOfParameters>
            <parameter id="LOWER_BOUND" value="0" units="mmol_per_gDW_per_hr"/>
            <parameter id="OBJECTIVE_COEFFICIENT" value="0" units="dimensionless"/>
            <parameter id="UPPER_BOUND" value="999999.0" units="mmol_per_gDW_per_hr"/>
            <parameter id="FLUX_VALUE" value="0" units="mmol_per_gDW_per_hr"/>
          </listOfParameters>
        </kineticLaw>
      </reaction>
      <reaction id="R_SCc_GMHEPPA" name="D-glycero-D-manno-heptose 1,7-bisphosphate phosphatase" reversible="false">
        <notes>
          <html xmlns="http://www.w3.org/1999/xhtml">
            <p>GENE_ASSOCIATION: (SCc_224)</p>
          </html>
        </notes>
        <listOfReactants>
          <speciesReference species="M_SCc_gmhep17bp_scc" stoichiometry="1"/>
          <speciesReference species="M_SCc_h2o_scc" stoichiometry="1"/>
        </listOfReactants>
        <listOfProducts>
          <speciesReference species="M_SCc_gmhep1p_scc" stoichiometry="1"/>
          <speciesReference species="M_SCc_pi_scc" stoichiometry="1"/>
        </listOfProducts>
        <kineticLaw>
          <math xmlns="http://www.w3.org/1998/Math/MathML">
            <ci> FLUX_VALUE </ci>
          </math>
          <listOfParameters>
            <parameter id="LOWER_BOUND" value="0" units="mmol_per_gDW_per_hr"/>
            <parameter id="OBJECTIVE_COEFFICIENT" value="0" units="dimensionless"/>
            <parameter id="UPPER_BOUND" value="999999.0" units="mmol_per_gDW_per_hr"/>
            <parameter id="FLUX_VALUE" value="0" units="mmol_per_gDW_per_hr"/>
          </listOfParameters>
        </kineticLaw>
      </reaction>
      <reaction id="R_SCc_GMPS2" name="GMP synthase" reversible="false">
        <notes>
          <html xmlns="http://www.w3.org/1999/xhtml">
            <p>GENE_ASSOCIATION: (SCc_555)</p>
          </html>
        </notes>
        <listOfReactants>
          <speciesReference species="M_SCc_xmp_scc" stoichiometry="1"/>
          <speciesReference species="M_SCc_gln_L_scc" stoichiometry="1"/>
          <speciesReference species="M_SCc_h2o_scc" stoichiometry="1"/>
          <speciesReference species="M_SCc_atp_scc" stoichiometry="1"/>
        </listOfReactants>
        <listOfProducts>
          <speciesReference species="M_SCc_h_scc" stoichiometry="2"/>
          <speciesReference species="M_SCc_gmp_scc" stoichiometry="1"/>
          <speciesReference species="M_SCc_glu_L_scc" stoichiometry="1"/>
          <speciesReference species="M_SCc_ppi_scc" stoichiometry="1"/>
          <speciesReference species="M_SCc_amp_scc" stoichiometry="1"/>
        </listOfProducts>
        <kineticLaw>
          <math xmlns="http://www.w3.org/1998/Math/MathML">
            <ci> FLUX_VALUE </ci>
          </math>
          <listOfParameters>
            <parameter id="LOWER_BOUND" value="0" units="mmol_per_gDW_per_hr"/>
            <parameter id="OBJECTIVE_COEFFICIENT" value="0" units="dimensionless"/>
            <parameter id="UPPER_BOUND" value="999999.0" units="mmol_per_gDW_per_hr"/>
            <parameter id="FLUX_VALUE" value="0" units="mmol_per_gDW_per_hr"/>
          </listOfParameters>
        </kineticLaw>
      </reaction>
      <reaction id="R_SCc_GND" name="phosphogluconate dehydrogenase" reversible="false">
        <notes>
          <html xmlns="http://www.w3.org/1999/xhtml">
            <p>GENE_ASSOCIATION: (SCc_529)</p>
          </html>
        </notes>
        <listOfReactants>
          <speciesReference species="M_SCc_nadp_scc" stoichiometry="1"/>
          <speciesReference species="M_SCc_6pgc_scc" stoichiometry="1"/>
        </listOfReactants>
        <listOfProducts>
          <speciesReference species="M_SCc_ru5p_D_scc" stoichiometry="1"/>
          <speciesReference species="M_SCc_nadph_scc" stoichiometry="1"/>
          <speciesReference species="M_SCc_co2_scc" stoichiometry="1"/>
        </listOfProducts>
        <kineticLaw>
          <math xmlns="http://www.w3.org/1998/Math/MathML">
            <ci> FLUX_VALUE </ci>
          </math>
          <listOfParameters>
            <parameter id="LOWER_BOUND" value="0" units="mmol_per_gDW_per_hr"/>
            <parameter id="OBJECTIVE_COEFFICIENT" value="0" units="dimensionless"/>
            <parameter id="UPPER_BOUND" value="999999.0" units="mmol_per_gDW_per_hr"/>
            <parameter id="FLUX_VALUE" value="0" units="mmol_per_gDW_per_hr"/>
          </listOfParameters>
        </kineticLaw>
      </reaction>
      <reaction id="R_SCc_GRTT" name="geranyltranstransferase" reversible="false">
        <notes>
          <html xmlns="http://www.w3.org/1999/xhtml">
            <p>GENE_ASSOCIATION: (SCc_474)</p>
          </html>
        </notes>
        <listOfReactants>
          <speciesReference species="M_SCc_grdp_scc" stoichiometry="1"/>
          <speciesReference species="M_SCc_ipdp_scc" stoichiometry="1"/>
        </listOfReactants>
        <listOfProducts>
          <speciesReference species="M_SCc_ppi_scc" stoichiometry="1"/>
          <speciesReference species="M_SCc_frdp_scc" stoichiometry="1"/>
        </listOfProducts>
        <kineticLaw>
          <math xmlns="http://www.w3.org/1998/Math/MathML">
            <ci> FLUX_VALUE </ci>
          </math>
          <listOfParameters>
            <parameter id="LOWER_BOUND" value="0" units="mmol_per_gDW_per_hr"/>
            <parameter id="OBJECTIVE_COEFFICIENT" value="0" units="dimensionless"/>
            <parameter id="UPPER_BOUND" value="999999.0" units="mmol_per_gDW_per_hr"/>
            <parameter id="FLUX_VALUE" value="0" units="mmol_per_gDW_per_hr"/>
          </listOfParameters>
        </kineticLaw>
      </reaction>
      <reaction id="R_SCc_GTHRDt" name="glutathione_putative_transport" reversible="false">
        <notes>
          <html xmlns="http://www.w3.org/1999/xhtml">
            <p>GENE_ASSOCIATION: SCc_ORPHAN</p>
          </html>
        </notes>
        <listOfReactants>
          <speciesReference species="M_SCc_gthrd_scc" stoichiometry="1"/>
        </listOfReactants>
        <listOfProducts>
          <speciesReference species="M_gthrd_e" stoichiometry="1"/>
        </listOfProducts>
        <kineticLaw>
          <math xmlns="http://www.w3.org/1998/Math/MathML">
            <ci> FLUX_VALUE </ci>
          </math>
          <listOfParameters>
            <parameter id="LOWER_BOUND" value="0" units="mmol_per_gDW_per_hr"/>
            <parameter id="OBJECTIVE_COEFFICIENT" value="0" units="dimensionless"/>
            <parameter id="UPPER_BOUND" value="999999.0" units="mmol_per_gDW_per_hr"/>
            <parameter id="FLUX_VALUE" value="0" units="mmol_per_gDW_per_hr"/>
          </listOfParameters>
        </kineticLaw>
      </reaction>
      <reaction id="R_SCc_GTHS" name="glutathione synthetase" reversible="false">
        <notes>
          <html xmlns="http://www.w3.org/1999/xhtml">
            <p>GENE_ASSOCIATION: (SCc_016)</p>
          </html>
        </notes>
        <listOfReactants>
          <speciesReference species="M_SCc_atp_scc" stoichiometry="1"/>
          <speciesReference species="M_SCc_glucys_scc" stoichiometry="1"/>
          <speciesReference species="M_SCc_gly_scc" stoichiometry="1"/>
        </listOfReactants>
        <listOfProducts>
          <speciesReference species="M_SCc_h_scc" stoichiometry="1"/>
          <speciesReference species="M_SCc_pi_scc" stoichiometry="1"/>
          <speciesReference species="M_SCc_adp_scc" stoichiometry="1"/>
          <speciesReference species="M_SCc_gthrd_scc" stoichiometry="1"/>
        </listOfProducts>
        <kineticLaw>
          <math xmlns="http://www.w3.org/1998/Math/MathML">
            <ci> FLUX_VALUE </ci>
          </math>
          <listOfParameters>
            <parameter id="LOWER_BOUND" value="0" units="mmol_per_gDW_per_hr"/>
            <parameter id="OBJECTIVE_COEFFICIENT" value="0" units="dimensionless"/>
            <parameter id="UPPER_BOUND" value="999999.0" units="mmol_per_gDW_per_hr"/>
            <parameter id="FLUX_VALUE" value="0" units="mmol_per_gDW_per_hr"/>
          </listOfParameters>
        </kineticLaw>
      </reaction>
      <reaction id="R_SCc_GTPCI" name="GTP cyclohydrolase I" reversible="false">
        <notes>
          <html xmlns="http://www.w3.org/1999/xhtml">
            <p>GENE_ASSOCIATION: (SCc_538)</p>
          </html>
        </notes>
        <listOfReactants>
          <speciesReference species="M_SCc_gtp_scc" stoichiometry="1"/>
          <speciesReference species="M_SCc_h2o_scc" stoichiometry="1"/>
        </listOfReactants>
        <listOfProducts>
          <speciesReference species="M_SCc_ahdt_scc" stoichiometry="1"/>
          <speciesReference species="M_SCc_for_scc" stoichiometry="1"/>
          <speciesReference species="M_SCc_h_scc" stoichiometry="1"/>
        </listOfProducts>
        <kineticLaw>
          <math xmlns="http://www.w3.org/1998/Math/MathML">
            <ci> FLUX_VALUE </ci>
          </math>
          <listOfParameters>
            <parameter id="LOWER_BOUND" value="0" units="mmol_per_gDW_per_hr"/>
            <parameter id="OBJECTIVE_COEFFICIENT" value="0" units="dimensionless"/>
            <parameter id="UPPER_BOUND" value="999999.0" units="mmol_per_gDW_per_hr"/>
            <parameter id="FLUX_VALUE" value="0" units="mmol_per_gDW_per_hr"/>
          </listOfParameters>
        </kineticLaw>
      </reaction>
      <reaction id="R_SCc_GTPCII2" name="GTP cyclohydrolase II (25drapp)" reversible="false">
        <notes>
          <html xmlns="http://www.w3.org/1999/xhtml">
            <p>GENE_ASSOCIATION: (SCc_372)</p>
          </html>
        </notes>
        <listOfReactants>
          <speciesReference species="M_SCc_h2o_scc" stoichiometry="3"/>
          <speciesReference species="M_SCc_gtp_scc" stoichiometry="1"/>
        </listOfReactants>
        <listOfProducts>
          <speciesReference species="M_SCc_h_scc" stoichiometry="2"/>
          <speciesReference species="M_SCc_for_scc" stoichiometry="1"/>
          <speciesReference species="M_SCc_ppi_scc" stoichiometry="1"/>
          <speciesReference species="M_SCc_25drapp_scc" stoichiometry="1"/>
        </listOfProducts>
        <kineticLaw>
          <math xmlns="http://www.w3.org/1998/Math/MathML">
            <ci> FLUX_VALUE </ci>
          </math>
          <listOfParameters>
            <parameter id="LOWER_BOUND" value="0" units="mmol_per_gDW_per_hr"/>
            <parameter id="OBJECTIVE_COEFFICIENT" value="0" units="dimensionless"/>
            <parameter id="UPPER_BOUND" value="999999.0" units="mmol_per_gDW_per_hr"/>
            <parameter id="FLUX_VALUE" value="0" units="mmol_per_gDW_per_hr"/>
          </listOfParameters>
        </kineticLaw>
      </reaction>
      <reaction id="R_SCc_H2Ot" name="H2O transport via diffusion" reversible="false">
        <notes>
          <html xmlns="http://www.w3.org/1999/xhtml">
            <p>GENE_ASSOCIATION: (SPONTANEOUS)</p>
          </html>
        </notes>
        <listOfReactants>
          <speciesReference species="M_SCc_h2o_scc" stoichiometry="1"/>
        </listOfReactants>
        <listOfProducts>
          <speciesReference species="M_h2o_e" stoichiometry="1"/>
        </listOfProducts>
        <kineticLaw>
          <math xmlns="http://www.w3.org/1998/Math/MathML">
            <ci> FLUX_VALUE </ci>
          </math>
          <listOfParameters>
            <parameter id="LOWER_BOUND" value="0" units="mmol_per_gDW_per_hr"/>
            <parameter id="OBJECTIVE_COEFFICIENT" value="0" units="dimensionless"/>
            <parameter id="UPPER_BOUND" value="999999.0" units="mmol_per_gDW_per_hr"/>
            <parameter id="FLUX_VALUE" value="0" units="mmol_per_gDW_per_hr"/>
          </listOfParameters>
        </kineticLaw>
      </reaction>
      <reaction id="R_SCc_HCO3E" name="HCO3 equilibration reaction" reversible="false">
        <notes>
          <html xmlns="http://www.w3.org/1999/xhtml">
            <p>GENE_ASSOCIATION: SPONTANEOUS</p>
          </html>
        </notes>
        <listOfReactants>
          <speciesReference species="M_SCc_h2o_scc" stoichiometry="1"/>
          <speciesReference species="M_SCc_co2_scc" stoichiometry="1"/>
        </listOfReactants>
        <listOfProducts>
          <speciesReference species="M_SCc_h_scc" stoichiometry="1"/>
          <speciesReference species="M_SCc_hco3_scc" stoichiometry="1"/>
        </listOfProducts>
        <kineticLaw>
          <math xmlns="http://www.w3.org/1998/Math/MathML">
            <ci> FLUX_VALUE </ci>
          </math>
          <listOfParameters>
            <parameter id="LOWER_BOUND" value="0" units="mmol_per_gDW_per_hr"/>
            <parameter id="OBJECTIVE_COEFFICIENT" value="0" units="dimensionless"/>
            <parameter id="UPPER_BOUND" value="999999.0" units="mmol_per_gDW_per_hr"/>
            <parameter id="FLUX_VALUE" value="0" units="mmol_per_gDW_per_hr"/>
          </listOfParameters>
        </kineticLaw>
      </reaction>
      <reaction id="R_SCc_HEMEOS" name="Heme O synthase" reversible="false">
        <notes>
          <html xmlns="http://www.w3.org/1999/xhtml">
            <p>GENE_ASSOCIATION: (SCc_475)</p>
          </html>
        </notes>
        <listOfReactants>
          <speciesReference species="M_SCc_pheme_scc" stoichiometry="1"/>
          <speciesReference species="M_SCc_frdp_scc" stoichiometry="1"/>
          <speciesReference species="M_SCc_h2o_scc" stoichiometry="1"/>
        </listOfReactants>
        <listOfProducts>
          <speciesReference species="M_SCc_ppi_scc" stoichiometry="1"/>
          <speciesReference species="M_SCc_hemeO_scc" stoichiometry="1"/>
        </listOfProducts>
        <kineticLaw>
          <math xmlns="http://www.w3.org/1998/Math/MathML">
            <ci> FLUX_VALUE </ci>
          </math>
          <listOfParameters>
            <parameter id="LOWER_BOUND" value="0" units="mmol_per_gDW_per_hr"/>
            <parameter id="OBJECTIVE_COEFFICIENT" value="0" units="dimensionless"/>
            <parameter id="UPPER_BOUND" value="999999.0" units="mmol_per_gDW_per_hr"/>
            <parameter id="FLUX_VALUE" value="0" units="mmol_per_gDW_per_hr"/>
          </listOfParameters>
        </kineticLaw>
      </reaction>
      <reaction id="R_SCc_HISt" name="L-histidine reversible transport via proton symport" reversible="false">
        <notes>
          <html xmlns="http://www.w3.org/1999/xhtml">
            <p>GENE_ASSOCIATION: (SCc_625)</p>
          </html>
        </notes>
        <listOfReactants>
          <speciesReference species="M_his_L_e" stoichiometry="1"/>
          <speciesReference species="M_h_e" stoichiometry="1"/>
        </listOfReactants>
        <listOfProducts>
          <speciesReference species="M_SCc_his_L_scc" stoichiometry="1"/>
          <speciesReference species="M_SCc_h_scc" stoichiometry="1"/>
        </listOfProducts>
        <kineticLaw>
          <math xmlns="http://www.w3.org/1998/Math/MathML">
            <ci> FLUX_VALUE </ci>
          </math>
          <listOfParameters>
            <parameter id="LOWER_BOUND" value="0" units="mmol_per_gDW_per_hr"/>
            <parameter id="OBJECTIVE_COEFFICIENT" value="0" units="dimensionless"/>
            <parameter id="UPPER_BOUND" value="999999.0" units="mmol_per_gDW_per_hr"/>
            <parameter id="FLUX_VALUE" value="0" units="mmol_per_gDW_per_hr"/>
          </listOfParameters>
        </kineticLaw>
      </reaction>
      <reaction id="R_SCc_HMBS" name="hydroxymethylbilane synthase" reversible="false">
        <notes>
          <html xmlns="http://www.w3.org/1999/xhtml">
            <p>GENE_ASSOCIATION: (SCc_681)</p>
          </html>
        </notes>
        <listOfReactants>
          <speciesReference species="M_SCc_ppbng_scc" stoichiometry="4"/>
          <speciesReference species="M_SCc_h2o_scc" stoichiometry="1"/>
        </listOfReactants>
        <listOfProducts>
          <speciesReference species="M_SCc_nh4_scc" stoichiometry="4"/>
          <speciesReference species="M_SCc_hmbil_scc" stoichiometry="1"/>
        </listOfProducts>
        <kineticLaw>
          <math xmlns="http://www.w3.org/1998/Math/MathML">
            <ci> FLUX_VALUE </ci>
          </math>
          <listOfParameters>
            <parameter id="LOWER_BOUND" value="0" units="mmol_per_gDW_per_hr"/>
            <parameter id="OBJECTIVE_COEFFICIENT" value="0" units="dimensionless"/>
            <parameter id="UPPER_BOUND" value="999999.0" units="mmol_per_gDW_per_hr"/>
            <parameter id="FLUX_VALUE" value="0" units="mmol_per_gDW_per_hr"/>
          </listOfParameters>
        </kineticLaw>
      </reaction>
      <reaction id="R_SCc_HPPK2" name="6-hydroxymethyl-dihydropterin pyrophosphokinase" reversible="false">
        <notes>
          <html xmlns="http://www.w3.org/1999/xhtml">
            <p>GENE_ASSOCIATION: (SCc_275)</p>
          </html>
        </notes>
        <listOfReactants>
          <speciesReference species="M_SCc_6hmhpt_scc" stoichiometry="1"/>
          <speciesReference species="M_SCc_atp_scc" stoichiometry="1"/>
        </listOfReactants>
        <listOfProducts>
          <speciesReference species="M_SCc_h_scc" stoichiometry="1"/>
          <speciesReference species="M_SCc_6hmhptpp_scc" stoichiometry="1"/>
          <speciesReference species="M_SCc_amp_scc" stoichiometry="1"/>
        </listOfProducts>
        <kineticLaw>
          <math xmlns="http://www.w3.org/1998/Math/MathML">
            <ci> FLUX_VALUE </ci>
          </math>
          <listOfParameters>
            <parameter id="LOWER_BOUND" value="0" units="mmol_per_gDW_per_hr"/>
            <parameter id="OBJECTIVE_COEFFICIENT" value="0" units="dimensionless"/>
            <parameter id="UPPER_BOUND" value="999999.0" units="mmol_per_gDW_per_hr"/>
            <parameter id="FLUX_VALUE" value="0" units="mmol_per_gDW_per_hr"/>
          </listOfParameters>
        </kineticLaw>
      </reaction>
      <reaction id="R_SCc_HXPRT" name="hypoxanthine phosphoribosyltransferase (Hypoxanthine)" reversible="false">
        <notes>
          <html xmlns="http://www.w3.org/1999/xhtml">
            <p>GENE_ASSOCIATION: (SCc_272)</p>
          </html>
        </notes>
        <listOfReactants>
          <speciesReference species="M_SCc_prpp_scc" stoichiometry="1"/>
          <speciesReference species="M_SCc_hxan_scc" stoichiometry="1"/>
        </listOfReactants>
        <listOfProducts>
          <speciesReference species="M_SCc_ppi_scc" stoichiometry="1"/>
          <speciesReference species="M_SCc_imp_scc" stoichiometry="1"/>
        </listOfProducts>
        <kineticLaw>
          <math xmlns="http://www.w3.org/1998/Math/MathML">
            <ci> FLUX_VALUE </ci>
          </math>
          <listOfParameters>
            <parameter id="LOWER_BOUND" value="0" units="mmol_per_gDW_per_hr"/>
            <parameter id="OBJECTIVE_COEFFICIENT" value="0" units="dimensionless"/>
            <parameter id="UPPER_BOUND" value="999999.0" units="mmol_per_gDW_per_hr"/>
            <parameter id="FLUX_VALUE" value="0" units="mmol_per_gDW_per_hr"/>
          </listOfParameters>
        </kineticLaw>
      </reaction>
      <reaction id="R_SCc_HYXNt" name="Hypoxanthine_putative_transport" reversible="false">
        <notes>
          <html xmlns="http://www.w3.org/1999/xhtml">
            <p>GENE_ASSOCIATION: SCc_ORPHAN</p>
          </html>
        </notes>
        <listOfReactants>
          <speciesReference species="M_hxan_e" stoichiometry="1"/>
        </listOfReactants>
        <listOfProducts>
          <speciesReference species="M_SCc_hxan_scc" stoichiometry="1"/>
        </listOfProducts>
        <kineticLaw>
          <math xmlns="http://www.w3.org/1998/Math/MathML">
            <ci> FLUX_VALUE </ci>
          </math>
          <listOfParameters>
            <parameter id="LOWER_BOUND" value="0" units="mmol_per_gDW_per_hr"/>
            <parameter id="OBJECTIVE_COEFFICIENT" value="0" units="dimensionless"/>
            <parameter id="UPPER_BOUND" value="999999.0" units="mmol_per_gDW_per_hr"/>
            <parameter id="FLUX_VALUE" value="0" units="mmol_per_gDW_per_hr"/>
          </listOfParameters>
        </kineticLaw>
      </reaction>
      <reaction id="R_SCc_IGPS" name="indole-3-glycerol-phosphate synthase" reversible="false">
        <notes>
          <html xmlns="http://www.w3.org/1999/xhtml">
            <p>GENE_ASSOCIATION: (SCc_378)</p>
          </html>
        </notes>
        <listOfReactants>
          <speciesReference species="M_SCc_h_scc" stoichiometry="1"/>
          <speciesReference species="M_SCc_2cpr5p_scc" stoichiometry="1"/>
        </listOfReactants>
        <listOfProducts>
          <speciesReference species="M_SCc_h2o_scc" stoichiometry="1"/>
          <speciesReference species="M_SCc_3ig3p_scc" stoichiometry="1"/>
          <speciesReference species="M_SCc_co2_scc" stoichiometry="1"/>
        </listOfProducts>
        <kineticLaw>
          <math xmlns="http://www.w3.org/1998/Math/MathML">
            <ci> FLUX_VALUE </ci>
          </math>
          <listOfParameters>
            <parameter id="LOWER_BOUND" value="0" units="mmol_per_gDW_per_hr"/>
            <parameter id="OBJECTIVE_COEFFICIENT" value="0" units="dimensionless"/>
            <parameter id="UPPER_BOUND" value="999999.0" units="mmol_per_gDW_per_hr"/>
            <parameter id="FLUX_VALUE" value="0" units="mmol_per_gDW_per_hr"/>
          </listOfParameters>
        </kineticLaw>
      </reaction>
      <reaction id="R_SCc_ILEt" name="L-isoleucine reversible transport via proton symport" reversible="false">
        <notes>
          <html xmlns="http://www.w3.org/1999/xhtml">
            <p>GENE_ASSOCIATION: (SCc_286)</p>
          </html>
        </notes>
        <listOfReactants>
          <speciesReference species="M_h_e" stoichiometry="1"/>
          <speciesReference species="M_ile_L_e" stoichiometry="1"/>
        </listOfReactants>
        <listOfProducts>
          <speciesReference species="M_SCc_h_scc" stoichiometry="1"/>
          <speciesReference species="M_SCc_ile_L_scc" stoichiometry="1"/>
        </listOfProducts>
        <kineticLaw>
          <math xmlns="http://www.w3.org/1998/Math/MathML">
            <ci> FLUX_VALUE </ci>
          </math>
          <listOfParameters>
            <parameter id="LOWER_BOUND" value="0" units="mmol_per_gDW_per_hr"/>
            <parameter id="OBJECTIVE_COEFFICIENT" value="0" units="dimensionless"/>
            <parameter id="UPPER_BOUND" value="999999.0" units="mmol_per_gDW_per_hr"/>
            <parameter id="FLUX_VALUE" value="0" units="mmol_per_gDW_per_hr"/>
          </listOfParameters>
        </kineticLaw>
      </reaction>
      <reaction id="R_SCc_IMPD" name="IMP dehydrogenase" reversible="false">
        <notes>
          <html xmlns="http://www.w3.org/1999/xhtml">
            <p>GENE_ASSOCIATION: (SCc_556)</p>
          </html>
        </notes>
        <listOfReactants>
          <speciesReference species="M_SCc_h2o_scc" stoichiometry="1"/>
          <speciesReference species="M_SCc_imp_scc" stoichiometry="1"/>
          <speciesReference species="M_SCc_nad_scc" stoichiometry="1"/>
        </listOfReactants>
        <listOfProducts>
          <speciesReference species="M_SCc_xmp_scc" stoichiometry="1"/>
          <speciesReference species="M_SCc_nadh_scc" stoichiometry="1"/>
          <speciesReference species="M_SCc_h_scc" stoichiometry="1"/>
        </listOfProducts>
        <kineticLaw>
          <math xmlns="http://www.w3.org/1998/Math/MathML">
            <ci> FLUX_VALUE </ci>
          </math>
          <listOfParameters>
            <parameter id="LOWER_BOUND" value="0" units="mmol_per_gDW_per_hr"/>
            <parameter id="OBJECTIVE_COEFFICIENT" value="0" units="dimensionless"/>
            <parameter id="UPPER_BOUND" value="999999.0" units="mmol_per_gDW_per_hr"/>
            <parameter id="FLUX_VALUE" value="0" units="mmol_per_gDW_per_hr"/>
          </listOfParameters>
        </kineticLaw>
      </reaction>
      <reaction id="R_SCc_IPDPS" name="1-hydroxy-2-methyl-2-(E)-butenyl 4-diphosphate reductase (ipdp)" reversible="false">
        <notes>
          <html xmlns="http://www.w3.org/1999/xhtml">
            <p>GENE_ASSOCIATION: (SCc_114)</p>
          </html>
        </notes>
        <listOfReactants>
          <speciesReference species="M_SCc_nadh_scc" stoichiometry="1"/>
          <speciesReference species="M_SCc_h_scc" stoichiometry="1"/>
          <speciesReference species="M_SCc_h2mb4p_scc" stoichiometry="1"/>
        </listOfReactants>
        <listOfProducts>
          <speciesReference species="M_SCc_h2o_scc" stoichiometry="1"/>
          <speciesReference species="M_SCc_nad_scc" stoichiometry="1"/>
          <speciesReference species="M_SCc_ipdp_scc" stoichiometry="1"/>
        </listOfProducts>
        <kineticLaw>
          <math xmlns="http://www.w3.org/1998/Math/MathML">
            <ci> FLUX_VALUE </ci>
          </math>
          <listOfParameters>
            <parameter id="LOWER_BOUND" value="0" units="mmol_per_gDW_per_hr"/>
            <parameter id="OBJECTIVE_COEFFICIENT" value="0" units="dimensionless"/>
            <parameter id="UPPER_BOUND" value="999999.0" units="mmol_per_gDW_per_hr"/>
            <parameter id="FLUX_VALUE" value="0" units="mmol_per_gDW_per_hr"/>
          </listOfParameters>
        </kineticLaw>
      </reaction>
      <reaction id="R_SCc_K2L4ALabc" name="KDO(2)-lipid IV(A) with laurate transport via ABC system" reversible="false">
        <notes>
          <html xmlns="http://www.w3.org/1999/xhtml">
            <p>GENE_ASSOCIATION: (SCc_511)</p>
          </html>
        </notes>
        <listOfReactants>
          <speciesReference species="M_SCc_h2o_scc" stoichiometry="1"/>
          <speciesReference species="M_SCc_atp_scc" stoichiometry="1"/>
          <speciesReference species="M_SCc_kdo2lipid4L_scc" stoichiometry="1"/>
        </listOfReactants>
        <listOfProducts>
          <speciesReference species="M_SCc_h_scc" stoichiometry="1"/>
          <speciesReference species="M_SCc_pi_scc" stoichiometry="1"/>
          <speciesReference species="M_kdo2lipid4L_e" stoichiometry="1"/>
          <speciesReference species="M_SCc_adp_scc" stoichiometry="1"/>
        </listOfProducts>
        <kineticLaw>
          <math xmlns="http://www.w3.org/1998/Math/MathML">
            <ci> FLUX_VALUE </ci>
          </math>
          <listOfParameters>
            <parameter id="LOWER_BOUND" value="0" units="mmol_per_gDW_per_hr"/>
            <parameter id="OBJECTIVE_COEFFICIENT" value="0" units="dimensionless"/>
            <parameter id="UPPER_BOUND" value="999999.0" units="mmol_per_gDW_per_hr"/>
            <parameter id="FLUX_VALUE" value="0" units="mmol_per_gDW_per_hr"/>
          </listOfParameters>
        </kineticLaw>
      </reaction>
      <reaction id="R_SCc_KAS14" name="beta-ketoacyl-ACP synthase" reversible="false">
        <notes>
          <html xmlns="http://www.w3.org/1999/xhtml">
            <p>GENE_ASSOCIATION: (SCc_437) or (SCc_616)</p>
          </html>
        </notes>
        <listOfReactants>
          <speciesReference species="M_SCc_acACP_scc" stoichiometry="1"/>
          <speciesReference species="M_SCc_h_scc" stoichiometry="1"/>
          <speciesReference species="M_SCc_malACP_scc" stoichiometry="1"/>
        </listOfReactants>
        <listOfProducts>
          <speciesReference species="M_SCc_ACP_scc" stoichiometry="1"/>
          <speciesReference species="M_SCc_actACP_scc" stoichiometry="1"/>
          <speciesReference species="M_SCc_co2_scc" stoichiometry="1"/>
        </listOfProducts>
        <kineticLaw>
          <math xmlns="http://www.w3.org/1998/Math/MathML">
            <ci> FLUX_VALUE </ci>
          </math>
          <listOfParameters>
            <parameter id="LOWER_BOUND" value="0" units="mmol_per_gDW_per_hr"/>
            <parameter id="OBJECTIVE_COEFFICIENT" value="0" units="dimensionless"/>
            <parameter id="UPPER_BOUND" value="999999.0" units="mmol_per_gDW_per_hr"/>
            <parameter id="FLUX_VALUE" value="0" units="mmol_per_gDW_per_hr"/>
          </listOfParameters>
        </kineticLaw>
      </reaction>
      <reaction id="R_SCc_KAS15" name="beta-ketoacyl-ACP synthase (2)" reversible="false">
        <notes>
          <html xmlns="http://www.w3.org/1999/xhtml">
            <p>GENE_ASSOCIATION: (SCc_433)</p>
          </html>
        </notes>
        <listOfReactants>
          <speciesReference species="M_SCc_malACP_scc" stoichiometry="1"/>
          <speciesReference species="M_SCc_h_scc" stoichiometry="1"/>
          <speciesReference species="M_SCc_accoa_scc" stoichiometry="1"/>
        </listOfReactants>
        <listOfProducts>
          <speciesReference species="M_SCc_co2_scc" stoichiometry="1"/>
          <speciesReference species="M_SCc_actACP_scc" stoichiometry="1"/>
          <speciesReference species="M_SCc_coa_scc" stoichiometry="1"/>
        </listOfProducts>
        <kineticLaw>
          <math xmlns="http://www.w3.org/1998/Math/MathML">
            <ci> FLUX_VALUE </ci>
          </math>
          <listOfParameters>
            <parameter id="LOWER_BOUND" value="0" units="mmol_per_gDW_per_hr"/>
            <parameter id="OBJECTIVE_COEFFICIENT" value="0" units="dimensionless"/>
            <parameter id="UPPER_BOUND" value="999999.0" units="mmol_per_gDW_per_hr"/>
            <parameter id="FLUX_VALUE" value="0" units="mmol_per_gDW_per_hr"/>
          </listOfParameters>
        </kineticLaw>
      </reaction>
      <reaction id="R_SCc_KAS16" name="3-hydroxy-myristoyl-ACP synthesis" reversible="false">
        <notes>
          <html xmlns="http://www.w3.org/1999/xhtml">
            <p>GENE_ASSOCIATION: ((SCc_616) and (SCc_435)) or ((SCc_437) and (SCc_435))</p>
          </html>
        </notes>
        <listOfReactants>
          <speciesReference species="M_SCc_malACP_scc" stoichiometry="1"/>
          <speciesReference species="M_SCc_ddcaACP_scc" stoichiometry="1"/>
          <speciesReference species="M_SCc_nadph_scc" stoichiometry="1"/>
          <speciesReference species="M_SCc_h_scc" stoichiometry="2"/>
        </listOfReactants>
        <listOfProducts>
          <speciesReference species="M_SCc_ACP_scc" stoichiometry="1"/>
          <speciesReference species="M_SCc_nadp_scc" stoichiometry="1"/>
          <speciesReference species="M_SCc_3hmrsACP_scc" stoichiometry="1"/>
          <speciesReference species="M_SCc_co2_scc" stoichiometry="1"/>
        </listOfProducts>
        <kineticLaw>
          <math xmlns="http://www.w3.org/1998/Math/MathML">
            <ci> FLUX_VALUE </ci>
          </math>
          <listOfParameters>
            <parameter id="LOWER_BOUND" value="0" units="mmol_per_gDW_per_hr"/>
            <parameter id="OBJECTIVE_COEFFICIENT" value="0" units="dimensionless"/>
            <parameter id="UPPER_BOUND" value="999999.0" units="mmol_per_gDW_per_hr"/>
            <parameter id="FLUX_VALUE" value="0" units="mmol_per_gDW_per_hr"/>
          </listOfParameters>
        </kineticLaw>
      </reaction>
      <reaction id="R_SCc_KDOCT2" name="3-deoxy-manno-octulosonate cytidylyltransferase" reversible="false">
        <notes>
          <html xmlns="http://www.w3.org/1999/xhtml">
            <p>GENE_ASSOCIATION: (SCc_508)</p>
          </html>
        </notes>
        <listOfReactants>
          <speciesReference species="M_SCc_kdo_scc" stoichiometry="1"/>
          <speciesReference species="M_SCc_ctp_scc" stoichiometry="1"/>
        </listOfReactants>
        <listOfProducts>
          <speciesReference species="M_SCc_ppi_scc" stoichiometry="1"/>
          <speciesReference species="M_SCc_ckdo_scc" stoichiometry="1"/>
        </listOfProducts>
        <kineticLaw>
          <math xmlns="http://www.w3.org/1998/Math/MathML">
            <ci> FLUX_VALUE </ci>
          </math>
          <listOfParameters>
            <parameter id="LOWER_BOUND" value="0" units="mmol_per_gDW_per_hr"/>
            <parameter id="OBJECTIVE_COEFFICIENT" value="0" units="dimensionless"/>
            <parameter id="UPPER_BOUND" value="999999.0" units="mmol_per_gDW_per_hr"/>
            <parameter id="FLUX_VALUE" value="0" units="mmol_per_gDW_per_hr"/>
          </listOfParameters>
        </kineticLaw>
      </reaction>
      <reaction id="R_SCc_KDOPP" name="3-deoxy-manno-octulosonate-8-phosphatase" reversible="false">
        <notes>
          <html xmlns="http://www.w3.org/1999/xhtml">
            <p>GENE_ASSOCIATION: SCc_ORPHAN</p>
          </html>
        </notes>
        <listOfReactants>
          <speciesReference species="M_SCc_h2o_scc" stoichiometry="1"/>
          <speciesReference species="M_SCc_kdo8p_scc" stoichiometry="1"/>
        </listOfReactants>
        <listOfProducts>
          <speciesReference species="M_SCc_pi_scc" stoichiometry="1"/>
          <speciesReference species="M_SCc_kdo_scc" stoichiometry="1"/>
        </listOfProducts>
        <kineticLaw>
          <math xmlns="http://www.w3.org/1998/Math/MathML">
            <ci> FLUX_VALUE </ci>
          </math>
          <listOfParameters>
            <parameter id="LOWER_BOUND" value="0" units="mmol_per_gDW_per_hr"/>
            <parameter id="OBJECTIVE_COEFFICIENT" value="0" units="dimensionless"/>
            <parameter id="UPPER_BOUND" value="999999.0" units="mmol_per_gDW_per_hr"/>
            <parameter id="FLUX_VALUE" value="0" units="mmol_per_gDW_per_hr"/>
          </listOfParameters>
        </kineticLaw>
      </reaction>
      <reaction id="R_SCc_KDOPS" name="3-deoxy -D-manno-octulosonic -acid 8-phosphate synthase" reversible="false">
        <notes>
          <html xmlns="http://www.w3.org/1999/xhtml">
            <p>GENE_ASSOCIATION: (SCc_414)</p>
          </html>
        </notes>
        <listOfReactants>
          <speciesReference species="M_SCc_ara5p_scc" stoichiometry="1"/>
          <speciesReference species="M_SCc_h2o_scc" stoichiometry="1"/>
          <speciesReference species="M_SCc_pep_scc" stoichiometry="1"/>
        </listOfReactants>
        <listOfProducts>
          <speciesReference species="M_SCc_pi_scc" stoichiometry="1"/>
          <speciesReference species="M_SCc_kdo8p_scc" stoichiometry="1"/>
        </listOfProducts>
        <kineticLaw>
          <math xmlns="http://www.w3.org/1998/Math/MathML">
            <ci> FLUX_VALUE </ci>
          </math>
          <listOfParameters>
            <parameter id="LOWER_BOUND" value="0" units="mmol_per_gDW_per_hr"/>
            <parameter id="OBJECTIVE_COEFFICIENT" value="0" units="dimensionless"/>
            <parameter id="UPPER_BOUND" value="999999.0" units="mmol_per_gDW_per_hr"/>
            <parameter id="FLUX_VALUE" value="0" units="mmol_per_gDW_per_hr"/>
          </listOfParameters>
        </kineticLaw>
      </reaction>
      <reaction id="R_SCc_LEUt" name="L-leucine reversible transport via proton symport" reversible="false">
        <notes>
          <html xmlns="http://www.w3.org/1999/xhtml">
            <p>GENE_ASSOCIATION: (SCc_286)</p>
          </html>
        </notes>
        <listOfReactants>
          <speciesReference species="M_h_e" stoichiometry="1"/>
          <speciesReference species="M_leu_L_e" stoichiometry="1"/>
        </listOfReactants>
        <listOfProducts>
          <speciesReference species="M_SCc_h_scc" stoichiometry="1"/>
          <speciesReference species="M_SCc_leu_L_scc" stoichiometry="1"/>
        </listOfProducts>
        <kineticLaw>
          <math xmlns="http://www.w3.org/1998/Math/MathML">
            <ci> FLUX_VALUE </ci>
          </math>
          <listOfParameters>
            <parameter id="LOWER_BOUND" value="0" units="mmol_per_gDW_per_hr"/>
            <parameter id="OBJECTIVE_COEFFICIENT" value="0" units="dimensionless"/>
            <parameter id="UPPER_BOUND" value="999999.0" units="mmol_per_gDW_per_hr"/>
            <parameter id="FLUX_VALUE" value="0" units="mmol_per_gDW_per_hr"/>
          </listOfParameters>
        </kineticLaw>
      </reaction>
      <reaction id="R_SCc_LPADSS" name="Lipid A disaccaride synthase" reversible="false">
        <notes>
          <html xmlns="http://www.w3.org/1999/xhtml">
            <p>GENE_ASSOCIATION: (SCc_218)</p>
          </html>
        </notes>
        <listOfReactants>
          <speciesReference species="M_SCc_lipidX_scc" stoichiometry="1"/>
          <speciesReference species="M_SCc_u23ga_scc" stoichiometry="1"/>
        </listOfReactants>
        <listOfProducts>
          <speciesReference species="M_SCc_lipidAds_scc" stoichiometry="1"/>
          <speciesReference species="M_SCc_h_scc" stoichiometry="1"/>
          <speciesReference species="M_SCc_udp_scc" stoichiometry="1"/>
        </listOfProducts>
        <kineticLaw>
          <math xmlns="http://www.w3.org/1998/Math/MathML">
            <ci> FLUX_VALUE </ci>
          </math>
          <listOfParameters>
            <parameter id="LOWER_BOUND" value="0" units="mmol_per_gDW_per_hr"/>
            <parameter id="OBJECTIVE_COEFFICIENT" value="0" units="dimensionless"/>
            <parameter id="UPPER_BOUND" value="999999.0" units="mmol_per_gDW_per_hr"/>
            <parameter id="FLUX_VALUE" value="0" units="mmol_per_gDW_per_hr"/>
          </listOfParameters>
        </kineticLaw>
      </reaction>
      <reaction id="R_SCc_LPSSYN_SCc" name="Lipopolysaccharide synthesis (SCc)" reversible="false">
        <notes>
          <html xmlns="http://www.w3.org/1999/xhtml">
            <p>GENE_ASSOCIATION: ((SCc_101) and (SCc_047) and (SCc_045) and (SCc_044))</p>
          </html>
        </notes>
        <listOfReactants>
          <speciesReference species="M_SCc_udpg_scc" stoichiometry="2"/>
          <speciesReference species="M_SCc_adphep_LD_scc" stoichiometry="3"/>
          <speciesReference species="M_SCc_ckdo_scc" stoichiometry="3"/>
          <speciesReference species="M_SCc_lipa_scc" stoichiometry="1"/>
          <speciesReference species="M_SCc_cdpea_scc" stoichiometry="2"/>
        </listOfReactants>
        <listOfProducts>
          <speciesReference species="M_SCc_cmp_scc" stoichiometry="3"/>
          <speciesReference species="M_SCc_lps_scc" stoichiometry="1"/>
          <speciesReference species="M_SCc_h_scc" stoichiometry="10"/>
          <speciesReference species="M_SCc_adp_scc" stoichiometry="3"/>
          <speciesReference species="M_SCc_udp_scc" stoichiometry="2"/>
          <speciesReference species="M_SCc_cdp_scc" stoichiometry="2"/>
        </listOfProducts>
        <kineticLaw>
          <math xmlns="http://www.w3.org/1998/Math/MathML">
            <ci> FLUX_VALUE </ci>
          </math>
          <listOfParameters>
            <parameter id="LOWER_BOUND" value="0" units="mmol_per_gDW_per_hr"/>
            <parameter id="OBJECTIVE_COEFFICIENT" value="0" units="dimensionless"/>
            <parameter id="UPPER_BOUND" value="999999.0" units="mmol_per_gDW_per_hr"/>
            <parameter id="FLUX_VALUE" value="0" units="mmol_per_gDW_per_hr"/>
          </listOfParameters>
        </kineticLaw>
      </reaction>
      <reaction id="R_SCc_LYSt" name="L-lysine reversible transport via proton symport" reversible="false">
        <notes>
          <html xmlns="http://www.w3.org/1999/xhtml">
            <p>GENE_ASSOCIATION: (SCc_625)</p>
          </html>
        </notes>
        <listOfReactants>
          <speciesReference species="M_lys_L_e" stoichiometry="1"/>
          <speciesReference species="M_h_e" stoichiometry="1"/>
        </listOfReactants>
        <listOfProducts>
          <speciesReference species="M_SCc_lys_L_scc" stoichiometry="1"/>
          <speciesReference species="M_SCc_h_scc" stoichiometry="1"/>
        </listOfProducts>
        <kineticLaw>
          <math xmlns="http://www.w3.org/1998/Math/MathML">
            <ci> FLUX_VALUE </ci>
          </math>
          <listOfParameters>
            <parameter id="LOWER_BOUND" value="0" units="mmol_per_gDW_per_hr"/>
            <parameter id="OBJECTIVE_COEFFICIENT" value="0" units="dimensionless"/>
            <parameter id="UPPER_BOUND" value="999999.0" units="mmol_per_gDW_per_hr"/>
            <parameter id="FLUX_VALUE" value="0" units="mmol_per_gDW_per_hr"/>
          </listOfParameters>
        </kineticLaw>
      </reaction>
      <reaction id="R_SCc_MACPD" name="Malonyl-ACP decarboxylase" reversible="false">
        <notes>
          <html xmlns="http://www.w3.org/1999/xhtml">
            <p>GENE_ASSOCIATION: (SCc_616)</p>
          </html>
        </notes>
        <listOfReactants>
          <speciesReference species="M_SCc_malACP_scc" stoichiometry="1"/>
          <speciesReference species="M_SCc_h_scc" stoichiometry="1"/>
        </listOfReactants>
        <listOfProducts>
          <speciesReference species="M_SCc_co2_scc" stoichiometry="1"/>
          <speciesReference species="M_SCc_acACP_scc" stoichiometry="1"/>
        </listOfProducts>
        <kineticLaw>
          <math xmlns="http://www.w3.org/1998/Math/MathML">
            <ci> FLUX_VALUE </ci>
          </math>
          <listOfParameters>
            <parameter id="LOWER_BOUND" value="0" units="mmol_per_gDW_per_hr"/>
            <parameter id="OBJECTIVE_COEFFICIENT" value="0" units="dimensionless"/>
            <parameter id="UPPER_BOUND" value="999999.0" units="mmol_per_gDW_per_hr"/>
            <parameter id="FLUX_VALUE" value="0" units="mmol_per_gDW_per_hr"/>
          </listOfParameters>
        </kineticLaw>
      </reaction>
      <reaction id="R_SCc_MCOATA" name="Malonyl-CoA-ACP transacylase" reversible="false">
        <notes>
          <html xmlns="http://www.w3.org/1999/xhtml">
            <p>GENE_ASSOCIATION: (SCc_434 and SCc_436)</p>
          </html>
        </notes>
        <listOfReactants>
          <speciesReference species="M_SCc_ACP_scc" stoichiometry="1"/>
          <speciesReference species="M_SCc_malcoa_scc" stoichiometry="1"/>
        </listOfReactants>
        <listOfProducts>
          <speciesReference species="M_SCc_malACP_scc" stoichiometry="1"/>
          <speciesReference species="M_SCc_coa_scc" stoichiometry="1"/>
        </listOfProducts>
        <kineticLaw>
          <math xmlns="http://www.w3.org/1998/Math/MathML">
            <ci> FLUX_VALUE </ci>
          </math>
          <listOfParameters>
            <parameter id="LOWER_BOUND" value="0" units="mmol_per_gDW_per_hr"/>
            <parameter id="OBJECTIVE_COEFFICIENT" value="0" units="dimensionless"/>
            <parameter id="UPPER_BOUND" value="999999.0" units="mmol_per_gDW_per_hr"/>
            <parameter id="FLUX_VALUE" value="0" units="mmol_per_gDW_per_hr"/>
          </listOfParameters>
        </kineticLaw>
      </reaction>
      <reaction id="R_SCc_MECDPDH" name="2C-methyl-D-erythritol 2,4 cyclodiphosphate dehydratase" reversible="false">
        <notes>
          <html xmlns="http://www.w3.org/1999/xhtml">
            <p>GENE_ASSOCIATION: (SCc_561)</p>
          </html>
        </notes>
        <listOfReactants>
          <speciesReference species="M_SCc_h_scc" stoichiometry="1"/>
          <speciesReference species="M_SCc_2mecdp_scc" stoichiometry="1"/>
        </listOfReactants>
        <listOfProducts>
          <speciesReference species="M_SCc_h2o_scc" stoichiometry="1"/>
          <speciesReference species="M_SCc_h2mb4p_scc" stoichiometry="1"/>
        </listOfProducts>
        <kineticLaw>
          <math xmlns="http://www.w3.org/1998/Math/MathML">
            <ci> FLUX_VALUE </ci>
          </math>
          <listOfParameters>
            <parameter id="LOWER_BOUND" value="0" units="mmol_per_gDW_per_hr"/>
            <parameter id="OBJECTIVE_COEFFICIENT" value="0" units="dimensionless"/>
            <parameter id="UPPER_BOUND" value="999999.0" units="mmol_per_gDW_per_hr"/>
            <parameter id="FLUX_VALUE" value="0" units="mmol_per_gDW_per_hr"/>
          </listOfParameters>
        </kineticLaw>
      </reaction>
      <reaction id="R_SCc_MECDPS" name="2-C-methyl-D-erythritol 2,4-cyclodiphosphate synthase" reversible="false">
        <notes>
          <html xmlns="http://www.w3.org/1999/xhtml">
            <p>GENE_ASSOCIATION: (SCc_163)</p>
          </html>
        </notes>
        <listOfReactants>
          <speciesReference species="M_SCc_2p4c2me_scc" stoichiometry="1"/>
        </listOfReactants>
        <listOfProducts>
          <speciesReference species="M_SCc_cmp_scc" stoichiometry="1"/>
          <speciesReference species="M_SCc_2mecdp_scc" stoichiometry="1"/>
        </listOfProducts>
        <kineticLaw>
          <math xmlns="http://www.w3.org/1998/Math/MathML">
            <ci> FLUX_VALUE </ci>
          </math>
          <listOfParameters>
            <parameter id="LOWER_BOUND" value="0" units="mmol_per_gDW_per_hr"/>
            <parameter id="OBJECTIVE_COEFFICIENT" value="0" units="dimensionless"/>
            <parameter id="UPPER_BOUND" value="999999.0" units="mmol_per_gDW_per_hr"/>
            <parameter id="FLUX_VALUE" value="0" units="mmol_per_gDW_per_hr"/>
          </listOfParameters>
        </kineticLaw>
      </reaction>
      <reaction id="R_SCc_MEPCT" name="2-C-methyl-D-erythritol 4-phosphate cytidylyltransferase" reversible="false">
        <notes>
          <html xmlns="http://www.w3.org/1999/xhtml">
            <p>GENE_ASSOCIATION: (SCc_162)</p>
          </html>
        </notes>
        <listOfReactants>
          <speciesReference species="M_SCc_h_scc" stoichiometry="1"/>
          <speciesReference species="M_SCc_ctp_scc" stoichiometry="1"/>
          <speciesReference species="M_SCc_2me4p_scc" stoichiometry="1"/>
        </listOfReactants>
        <listOfProducts>
          <speciesReference species="M_SCc_ppi_scc" stoichiometry="1"/>
          <speciesReference species="M_SCc_4c2me_scc" stoichiometry="1"/>
        </listOfProducts>
        <kineticLaw>
          <math xmlns="http://www.w3.org/1998/Math/MathML">
            <ci> FLUX_VALUE </ci>
          </math>
          <listOfParameters>
            <parameter id="LOWER_BOUND" value="0" units="mmol_per_gDW_per_hr"/>
            <parameter id="OBJECTIVE_COEFFICIENT" value="0" units="dimensionless"/>
            <parameter id="UPPER_BOUND" value="999999.0" units="mmol_per_gDW_per_hr"/>
            <parameter id="FLUX_VALUE" value="0" units="mmol_per_gDW_per_hr"/>
          </listOfParameters>
        </kineticLaw>
      </reaction>
      <reaction id="R_SCc_METAT" name="methionine adenosyltransferase" reversible="false">
        <notes>
          <html xmlns="http://www.w3.org/1999/xhtml">
            <p>GENE_ASSOCIATION: (SCc_278)</p>
          </html>
        </notes>
        <listOfReactants>
          <speciesReference species="M_SCc_h2o_scc" stoichiometry="1"/>
          <speciesReference species="M_SCc_met_L_scc" stoichiometry="1"/>
          <speciesReference species="M_SCc_atp_scc" stoichiometry="1"/>
        </listOfReactants>
        <listOfProducts>
          <speciesReference species="M_SCc_amet_scc" stoichiometry="1"/>
          <speciesReference species="M_SCc_pi_scc" stoichiometry="1"/>
          <speciesReference species="M_SCc_ppi_scc" stoichiometry="1"/>
        </listOfProducts>
        <kineticLaw>
          <math xmlns="http://www.w3.org/1998/Math/MathML">
            <ci> FLUX_VALUE </ci>
          </math>
          <listOfParameters>
            <parameter id="LOWER_BOUND" value="0" units="mmol_per_gDW_per_hr"/>
            <parameter id="OBJECTIVE_COEFFICIENT" value="0" units="dimensionless"/>
            <parameter id="UPPER_BOUND" value="999999.0" units="mmol_per_gDW_per_hr"/>
            <parameter id="FLUX_VALUE" value="0" units="mmol_per_gDW_per_hr"/>
          </listOfParameters>
        </kineticLaw>
      </reaction>
      <reaction id="R_SCc_METt" name="L-methionine_putative_transport" reversible="false">
        <notes>
          <html xmlns="http://www.w3.org/1999/xhtml">
            <p>GENE_ASSOCIATION: SCc_ORPHAN</p>
          </html>
        </notes>
        <listOfReactants>
          <speciesReference species="M_met_L_e" stoichiometry="1"/>
        </listOfReactants>
        <listOfProducts>
          <speciesReference species="M_SCc_met_L_scc" stoichiometry="1"/>
        </listOfProducts>
        <kineticLaw>
          <math xmlns="http://www.w3.org/1998/Math/MathML">
            <ci> FLUX_VALUE </ci>
          </math>
          <listOfParameters>
            <parameter id="LOWER_BOUND" value="0" units="mmol_per_gDW_per_hr"/>
            <parameter id="OBJECTIVE_COEFFICIENT" value="0" units="dimensionless"/>
            <parameter id="UPPER_BOUND" value="999999.0" units="mmol_per_gDW_per_hr"/>
            <parameter id="FLUX_VALUE" value="0" units="mmol_per_gDW_per_hr"/>
          </listOfParameters>
        </kineticLaw>
      </reaction>
      <reaction id="R_SCc_ASNN" name="L-asparaginase" reversible="false">
        <notes>
          <html xmlns="http://www.w3.org/1999/xhtml">
            <p>GENE_ASSOCIATION: (SCc_449)</p>
          </html>
        </notes>
        <listOfReactants>
          <speciesReference species="M_SCc_h2o_scc" stoichiometry="1"/>
          <speciesReference species="M_SCc_asn_L_scc" stoichiometry="1"/>
        </listOfReactants>
        <listOfProducts>
          <speciesReference species="M_SCc_nh4_scc" stoichiometry="1"/>
          <speciesReference species="M_SCc_asp_L_scc" stoichiometry="1"/>
        </listOfProducts>
        <kineticLaw>
          <math xmlns="http://www.w3.org/1998/Math/MathML">
            <ci> FLUX_VALUE </ci>
          </math>
          <listOfParameters>
            <parameter id="LOWER_BOUND" value="0" units="mmol_per_gDW_per_hr"/>
            <parameter id="OBJECTIVE_COEFFICIENT" value="0" units="dimensionless"/>
            <parameter id="UPPER_BOUND" value="999999.0" units="mmol_per_gDW_per_hr"/>
            <parameter id="FLUX_VALUE" value="0" units="mmol_per_gDW_per_hr"/>
          </listOfParameters>
        </kineticLaw>
      </reaction>
      <reaction id="R_SCc_MOAT" name="3-deoxy-D-manno-octulosonic acid transferase" reversible="false">
        <notes>
          <html xmlns="http://www.w3.org/1999/xhtml">
            <p>GENE_ASSOCIATION: (SCc_035)</p>
          </html>
        </notes>
        <listOfReactants>
          <speciesReference species="M_SCc_lipidA_scc" stoichiometry="1"/>
          <speciesReference species="M_SCc_ckdo_scc" stoichiometry="1"/>
        </listOfReactants>
        <listOfProducts>
          <speciesReference species="M_SCc_cmp_scc" stoichiometry="1"/>
          <speciesReference species="M_SCc_h_scc" stoichiometry="1"/>
          <speciesReference species="M_SCc_kdolipid4_scc" stoichiometry="1"/>
        </listOfProducts>
        <kineticLaw>
          <math xmlns="http://www.w3.org/1998/Math/MathML">
            <ci> FLUX_VALUE </ci>
          </math>
          <listOfParameters>
            <parameter id="LOWER_BOUND" value="0" units="mmol_per_gDW_per_hr"/>
            <parameter id="OBJECTIVE_COEFFICIENT" value="0" units="dimensionless"/>
            <parameter id="UPPER_BOUND" value="999999.0" units="mmol_per_gDW_per_hr"/>
            <parameter id="FLUX_VALUE" value="0" units="mmol_per_gDW_per_hr"/>
          </listOfParameters>
        </kineticLaw>
      </reaction>
      <reaction id="R_SCc_MOAT2" name="3-deoxy-D-manno-octulosonic acid transferase" reversible="false">
        <notes>
          <html xmlns="http://www.w3.org/1999/xhtml">
            <p>GENE_ASSOCIATION: (SCc_035)</p>
          </html>
        </notes>
        <listOfReactants>
          <speciesReference species="M_SCc_kdolipid4_scc" stoichiometry="1"/>
          <speciesReference species="M_SCc_ckdo_scc" stoichiometry="1"/>
        </listOfReactants>
        <listOfProducts>
          <speciesReference species="M_SCc_cmp_scc" stoichiometry="1"/>
          <speciesReference species="M_SCc_kdo2lipid4_scc" stoichiometry="1"/>
          <speciesReference species="M_SCc_h_scc" stoichiometry="1"/>
        </listOfProducts>
        <kineticLaw>
          <math xmlns="http://www.w3.org/1998/Math/MathML">
            <ci> FLUX_VALUE </ci>
          </math>
          <listOfParameters>
            <parameter id="LOWER_BOUND" value="0" units="mmol_per_gDW_per_hr"/>
            <parameter id="OBJECTIVE_COEFFICIENT" value="0" units="dimensionless"/>
            <parameter id="UPPER_BOUND" value="999999.0" units="mmol_per_gDW_per_hr"/>
            <parameter id="FLUX_VALUE" value="0" units="mmol_per_gDW_per_hr"/>
          </listOfParameters>
        </kineticLaw>
      </reaction>
      <reaction id="R_SCc_MTHFC" name="methenyltetrahydrofolate cyclohydrolase" reversible="false">
        <notes>
          <html xmlns="http://www.w3.org/1999/xhtml">
            <p>GENE_ASSOCIATION: (SCc_329)</p>
          </html>
        </notes>
        <listOfReactants>
          <speciesReference species="M_SCc_methf_scc" stoichiometry="1"/>
          <speciesReference species="M_SCc_h2o_scc" stoichiometry="1"/>
        </listOfReactants>
        <listOfProducts>
          <speciesReference species="M_SCc_10fthf_scc" stoichiometry="1"/>
          <speciesReference species="M_SCc_h_scc" stoichiometry="1"/>
        </listOfProducts>
        <kineticLaw>
          <math xmlns="http://www.w3.org/1998/Math/MathML">
            <ci> FLUX_VALUE </ci>
          </math>
          <listOfParameters>
            <parameter id="LOWER_BOUND" value="0" units="mmol_per_gDW_per_hr"/>
            <parameter id="OBJECTIVE_COEFFICIENT" value="0" units="dimensionless"/>
            <parameter id="UPPER_BOUND" value="999999.0" units="mmol_per_gDW_per_hr"/>
            <parameter id="FLUX_VALUE" value="0" units="mmol_per_gDW_per_hr"/>
          </listOfParameters>
        </kineticLaw>
      </reaction>
      <reaction id="R_SCc_MTHFD" name="methylenetetrahydrofolate dehydrogenase (NADP)" reversible="false">
        <notes>
          <html xmlns="http://www.w3.org/1999/xhtml">
            <p>GENE_ASSOCIATION: (SCc_329)</p>
          </html>
        </notes>
        <listOfReactants>
          <speciesReference species="M_SCc_nadp_scc" stoichiometry="1"/>
          <speciesReference species="M_SCc_mlthf_scc" stoichiometry="1"/>
        </listOfReactants>
        <listOfProducts>
          <speciesReference species="M_SCc_methf_scc" stoichiometry="1"/>
          <speciesReference species="M_SCc_nadph_scc" stoichiometry="1"/>
        </listOfProducts>
        <kineticLaw>
          <math xmlns="http://www.w3.org/1998/Math/MathML">
            <ci> FLUX_VALUE </ci>
          </math>
          <listOfParameters>
            <parameter id="LOWER_BOUND" value="0" units="mmol_per_gDW_per_hr"/>
            <parameter id="OBJECTIVE_COEFFICIENT" value="0" units="dimensionless"/>
            <parameter id="UPPER_BOUND" value="999999.0" units="mmol_per_gDW_per_hr"/>
            <parameter id="FLUX_VALUE" value="0" units="mmol_per_gDW_per_hr"/>
          </listOfParameters>
        </kineticLaw>
      </reaction>
      <reaction id="R_SCc_NADH5" name="NADH dehydrogenase (ubiquinone-8 )" reversible="false">
        <notes>
          <html xmlns="http://www.w3.org/1999/xhtml">
            <p>GENE_ASSOCIATION: (SCc_445)</p>
          </html>
        </notes>
        <listOfReactants>
          <speciesReference species="M_SCc_q8_scc" stoichiometry="1"/>
          <speciesReference species="M_SCc_nadh_scc" stoichiometry="1"/>
          <speciesReference species="M_SCc_h_scc" stoichiometry="1"/>
        </listOfReactants>
        <listOfProducts>
          <speciesReference species="M_SCc_nad_scc" stoichiometry="1"/>
          <speciesReference species="M_SCc_q8h2_scc" stoichiometry="1"/>
        </listOfProducts>
        <kineticLaw>
          <math xmlns="http://www.w3.org/1998/Math/MathML">
            <ci> FLUX_VALUE </ci>
          </math>
          <listOfParameters>
            <parameter id="LOWER_BOUND" value="0" units="mmol_per_gDW_per_hr"/>
            <parameter id="OBJECTIVE_COEFFICIENT" value="0" units="dimensionless"/>
            <parameter id="UPPER_BOUND" value="999999.0" units="mmol_per_gDW_per_hr"/>
            <parameter id="FLUX_VALUE" value="0" units="mmol_per_gDW_per_hr"/>
          </listOfParameters>
        </kineticLaw>
      </reaction>
      <reaction id="R_SCc_NADK" name="NAD kinase" reversible="false">
        <notes>
          <html xmlns="http://www.w3.org/1999/xhtml">
            <p>GENE_ASSOCIATION: (SCc_241)</p>
          </html>
        </notes>
        <listOfReactants>
          <speciesReference species="M_SCc_nad_scc" stoichiometry="1"/>
          <speciesReference species="M_SCc_atp_scc" stoichiometry="1"/>
        </listOfReactants>
        <listOfProducts>
          <speciesReference species="M_SCc_adp_scc" stoichiometry="1"/>
          <speciesReference species="M_SCc_h_scc" stoichiometry="1"/>
          <speciesReference species="M_SCc_nadp_scc" stoichiometry="1"/>
        </listOfProducts>
        <kineticLaw>
          <math xmlns="http://www.w3.org/1998/Math/MathML">
            <ci> FLUX_VALUE </ci>
          </math>
          <listOfParameters>
            <parameter id="LOWER_BOUND" value="0" units="mmol_per_gDW_per_hr"/>
            <parameter id="OBJECTIVE_COEFFICIENT" value="0" units="dimensionless"/>
            <parameter id="UPPER_BOUND" value="999999.0" units="mmol_per_gDW_per_hr"/>
            <parameter id="FLUX_VALUE" value="0" units="mmol_per_gDW_per_hr"/>
          </listOfParameters>
        </kineticLaw>
      </reaction>
      <reaction id="R_SCc_NADS1" name="NAD synthase (nh3)" reversible="false">
        <notes>
          <html xmlns="http://www.w3.org/1999/xhtml">
            <p>GENE_ASSOCIATION: (SCc_569)</p>
          </html>
        </notes>
        <listOfReactants>
          <speciesReference species="M_SCc_dnad_scc" stoichiometry="1"/>
          <speciesReference species="M_SCc_nh4_scc" stoichiometry="1"/>
          <speciesReference species="M_SCc_atp_scc" stoichiometry="1"/>
        </listOfReactants>
        <listOfProducts>
          <speciesReference species="M_SCc_ppi_scc" stoichiometry="1"/>
          <speciesReference species="M_SCc_nad_scc" stoichiometry="1"/>
          <speciesReference species="M_SCc_amp_scc" stoichiometry="1"/>
          <speciesReference species="M_SCc_h_scc" stoichiometry="1"/>
        </listOfProducts>
        <kineticLaw>
          <math xmlns="http://www.w3.org/1998/Math/MathML">
            <ci> FLUX_VALUE </ci>
          </math>
          <listOfParameters>
            <parameter id="LOWER_BOUND" value="0" units="mmol_per_gDW_per_hr"/>
            <parameter id="OBJECTIVE_COEFFICIENT" value="0" units="dimensionless"/>
            <parameter id="UPPER_BOUND" value="999999.0" units="mmol_per_gDW_per_hr"/>
            <parameter id="FLUX_VALUE" value="0" units="mmol_per_gDW_per_hr"/>
          </listOfParameters>
        </kineticLaw>
      </reaction>
      <reaction id="R_SCc_NDPK1" name="nucleoside-diphosphate kinase (ATP:GDP)" reversible="false">
        <notes>
          <html xmlns="http://www.w3.org/1999/xhtml">
            <p>GENE_ASSOCIATION: (SCc_564)</p>
          </html>
        </notes>
        <listOfReactants>
          <speciesReference species="M_SCc_gdp_scc" stoichiometry="1"/>
          <speciesReference species="M_SCc_atp_scc" stoichiometry="1"/>
        </listOfReactants>
        <listOfProducts>
          <speciesReference species="M_SCc_gtp_scc" stoichiometry="1"/>
          <speciesReference species="M_SCc_adp_scc" stoichiometry="1"/>
        </listOfProducts>
        <kineticLaw>
          <math xmlns="http://www.w3.org/1998/Math/MathML">
            <ci> FLUX_VALUE </ci>
          </math>
          <listOfParameters>
            <parameter id="LOWER_BOUND" value="0" units="mmol_per_gDW_per_hr"/>
            <parameter id="OBJECTIVE_COEFFICIENT" value="0" units="dimensionless"/>
            <parameter id="UPPER_BOUND" value="999999.0" units="mmol_per_gDW_per_hr"/>
            <parameter id="FLUX_VALUE" value="0" units="mmol_per_gDW_per_hr"/>
          </listOfParameters>
        </kineticLaw>
      </reaction>
      <reaction id="R_SCc_NDPK2" name="nucleoside-diphosphate kinase (ATP:UDP)" reversible="false">
        <notes>
          <html xmlns="http://www.w3.org/1999/xhtml">
            <p>GENE_ASSOCIATION: (SCc_564)</p>
          </html>
        </notes>
        <listOfReactants>
          <speciesReference species="M_SCc_atp_scc" stoichiometry="1"/>
          <speciesReference species="M_SCc_udp_scc" stoichiometry="1"/>
        </listOfReactants>
        <listOfProducts>
          <speciesReference species="M_SCc_utp_scc" stoichiometry="1"/>
          <speciesReference species="M_SCc_adp_scc" stoichiometry="1"/>
        </listOfProducts>
        <kineticLaw>
          <math xmlns="http://www.w3.org/1998/Math/MathML">
            <ci> FLUX_VALUE </ci>
          </math>
          <listOfParameters>
            <parameter id="LOWER_BOUND" value="0" units="mmol_per_gDW_per_hr"/>
            <parameter id="OBJECTIVE_COEFFICIENT" value="0" units="dimensionless"/>
            <parameter id="UPPER_BOUND" value="999999.0" units="mmol_per_gDW_per_hr"/>
            <parameter id="FLUX_VALUE" value="0" units="mmol_per_gDW_per_hr"/>
          </listOfParameters>
        </kineticLaw>
      </reaction>
      <reaction id="R_SCc_NDPK3" name="nucleoside-diphosphate kinase (ATP:CDP)" reversible="true">
        <notes>
          <html xmlns="http://www.w3.org/1999/xhtml">
            <p>GENE_ASSOCIATION: (SCc_564)</p>
          </html>
        </notes>
        <listOfReactants>
          <speciesReference species="M_SCc_cdp_scc" stoichiometry="1"/>
          <speciesReference species="M_SCc_atp_scc" stoichiometry="1"/>
        </listOfReactants>
        <listOfProducts>
          <speciesReference species="M_SCc_adp_scc" stoichiometry="1"/>
          <speciesReference species="M_SCc_ctp_scc" stoichiometry="1"/>
        </listOfProducts>
        <kineticLaw>
          <math xmlns="http://www.w3.org/1998/Math/MathML">
            <ci> FLUX_VALUE </ci>
          </math>
          <listOfParameters>
            <parameter id="LOWER_BOUND" value="-999999.0" units="mmol_per_gDW_per_hr"/>
            <parameter id="OBJECTIVE_COEFFICIENT" value="0" units="dimensionless"/>
            <parameter id="UPPER_BOUND" value="999999.0" units="mmol_per_gDW_per_hr"/>
            <parameter id="FLUX_VALUE" value="0" units="mmol_per_gDW_per_hr"/>
          </listOfParameters>
        </kineticLaw>
      </reaction>
      <reaction id="R_SCc_NDPK4" name="nucleoside-diphosphate kinase (ATP:dTDP)" reversible="false">
        <notes>
          <html xmlns="http://www.w3.org/1999/xhtml">
            <p>GENE_ASSOCIATION: (SCc_564)</p>
          </html>
        </notes>
        <listOfReactants>
          <speciesReference species="M_SCc_dtdp_scc" stoichiometry="1"/>
          <speciesReference species="M_SCc_atp_scc" stoichiometry="1"/>
        </listOfReactants>
        <listOfProducts>
          <speciesReference species="M_SCc_dttp_scc" stoichiometry="1"/>
          <speciesReference species="M_SCc_adp_scc" stoichiometry="1"/>
        </listOfProducts>
        <kineticLaw>
          <math xmlns="http://www.w3.org/1998/Math/MathML">
            <ci> FLUX_VALUE </ci>
          </math>
          <listOfParameters>
            <parameter id="LOWER_BOUND" value="0" units="mmol_per_gDW_per_hr"/>
            <parameter id="OBJECTIVE_COEFFICIENT" value="0" units="dimensionless"/>
            <parameter id="UPPER_BOUND" value="999999.0" units="mmol_per_gDW_per_hr"/>
            <parameter id="FLUX_VALUE" value="0" units="mmol_per_gDW_per_hr"/>
          </listOfParameters>
        </kineticLaw>
      </reaction>
      <reaction id="R_SCc_NDPK5" name="nucleoside-diphosphate kinase (ATP:dGDP)" reversible="false">
        <notes>
          <html xmlns="http://www.w3.org/1999/xhtml">
            <p>GENE_ASSOCIATION: (SCc_564)</p>
          </html>
        </notes>
        <listOfReactants>
          <speciesReference species="M_SCc_dgdp_scc" stoichiometry="1"/>
          <speciesReference species="M_SCc_atp_scc" stoichiometry="1"/>
        </listOfReactants>
        <listOfProducts>
          <speciesReference species="M_SCc_adp_scc" stoichiometry="1"/>
          <speciesReference species="M_SCc_dgtp_scc" stoichiometry="1"/>
        </listOfProducts>
        <kineticLaw>
          <math xmlns="http://www.w3.org/1998/Math/MathML">
            <ci> FLUX_VALUE </ci>
          </math>
          <listOfParameters>
            <parameter id="LOWER_BOUND" value="0" units="mmol_per_gDW_per_hr"/>
            <parameter id="OBJECTIVE_COEFFICIENT" value="0" units="dimensionless"/>
            <parameter id="UPPER_BOUND" value="999999.0" units="mmol_per_gDW_per_hr"/>
            <parameter id="FLUX_VALUE" value="0" units="mmol_per_gDW_per_hr"/>
          </listOfParameters>
        </kineticLaw>
      </reaction>
      <reaction id="R_SCc_NDPK7" name="nucleoside-diphosphate kinase (ATP:dCDP)" reversible="false">
        <notes>
          <html xmlns="http://www.w3.org/1999/xhtml">
            <p>GENE_ASSOCIATION: (SCc_564)</p>
          </html>
        </notes>
        <listOfReactants>
          <speciesReference species="M_SCc_atp_scc" stoichiometry="1"/>
          <speciesReference species="M_SCc_dcdp_scc" stoichiometry="1"/>
        </listOfReactants>
        <listOfProducts>
          <speciesReference species="M_SCc_dctp_scc" stoichiometry="1"/>
          <speciesReference species="M_SCc_adp_scc" stoichiometry="1"/>
        </listOfProducts>
        <kineticLaw>
          <math xmlns="http://www.w3.org/1998/Math/MathML">
            <ci> FLUX_VALUE </ci>
          </math>
          <listOfParameters>
            <parameter id="LOWER_BOUND" value="0" units="mmol_per_gDW_per_hr"/>
            <parameter id="OBJECTIVE_COEFFICIENT" value="0" units="dimensionless"/>
            <parameter id="UPPER_BOUND" value="999999.0" units="mmol_per_gDW_per_hr"/>
            <parameter id="FLUX_VALUE" value="0" units="mmol_per_gDW_per_hr"/>
          </listOfParameters>
        </kineticLaw>
      </reaction>
      <reaction id="R_SCc_NDPK8" name="nucleoside-diphosphate kinase (ATP:dADP)" reversible="false">
        <notes>
          <html xmlns="http://www.w3.org/1999/xhtml">
            <p>GENE_ASSOCIATION: (SCc_564)</p>
          </html>
        </notes>
        <listOfReactants>
          <speciesReference species="M_SCc_atp_scc" stoichiometry="1"/>
          <speciesReference species="M_SCc_dadp_scc" stoichiometry="1"/>
        </listOfReactants>
        <listOfProducts>
          <speciesReference species="M_SCc_datp_scc" stoichiometry="1"/>
          <speciesReference species="M_SCc_adp_scc" stoichiometry="1"/>
        </listOfProducts>
        <kineticLaw>
          <math xmlns="http://www.w3.org/1998/Math/MathML">
            <ci> FLUX_VALUE </ci>
          </math>
          <listOfParameters>
            <parameter id="LOWER_BOUND" value="0" units="mmol_per_gDW_per_hr"/>
            <parameter id="OBJECTIVE_COEFFICIENT" value="0" units="dimensionless"/>
            <parameter id="UPPER_BOUND" value="999999.0" units="mmol_per_gDW_per_hr"/>
            <parameter id="FLUX_VALUE" value="0" units="mmol_per_gDW_per_hr"/>
          </listOfParameters>
        </kineticLaw>
      </reaction>
      <reaction id="R_SCc_NH4t" name="ammonia transport via diffusion" reversible="true">
        <notes>
          <html xmlns="http://www.w3.org/1999/xhtml">
            <p>GENE_ASSOCIATION: (SPONTANEOUS)</p>
          </html>
        </notes>
        <listOfReactants>
          <speciesReference species="M_nh4_e" stoichiometry="1"/>
[truncated: 419,259 more chars]
